# Supplementary material for: 5-(2-Chloro­benz­yl)-4,5,6,7-tetra­hydro­thieno[3,2-c]pyridin-2-yl acetate
Source: Acta Crystallogr Sect E Struct Rep Online. 2012 Mar 14;68(Pt 4):o1053. doi: 10.1107/S1600536812010045 (PMC3344014; doi:10.1107/S1600536812010045)
Supplement: Supplementary file 2 [file e-68-o1053-Isup2.hkl]

# 
# h,k,l, Fc-squared, Fo-squared, sigma(Fo-squared) and status flag 
# 
data_I
_shelx_title ' shelx in P2(1)/n' 
_shelx_refln_list_code          4 
_shelx_F_calc_maximum      204.47 
_exptl_crystal_F_000       672.00 
_reflns_d_resolution_high  0.8403 
 
loop_ 
 _symmetry_equiv_pos_as_xyz 
 'x, y, z' 
 '-x+1/2, y+1/2, -z+1/2' 
 '-x, -y, -z' 
 'x-1/2, -y-1/2, z-1/2' 
 
_cell_length_a    14.5262 
_cell_length_b     6.1065 
_cell_length_c    17.4905 
_cell_angle_alpha  90.000 
_cell_angle_beta   99.098 
_cell_angle_gamma  90.000 
 
_shelx_F_squared_multiplier     1.000 
 
loop_ 
 _refln_index_h 
 _refln_index_k 
 _refln_index_l 
 _refln_F_squared_calc 
 _refln_F_squared_meas 
 _refln_F_squared_sigma 
 _refln_observed_status 
   2   0   0      250.03      252.71      3.54 o 
   4   0   0     7974.25     7112.84    309.67 o 
   6   0   0      239.07      250.67      4.48 o 
   8   0   0      340.76      347.28     10.88 o 
  10   0   0       60.33       55.13      3.85 o 
  12   0   0      421.14      401.50      9.04 o 
  14   0   0      135.89      100.25      9.29 o 
  16   0   0       20.88       31.47     11.97 o 
   1   1   0     2264.43     2134.77     24.61 o 
   2   1   0     4189.88     3731.63     31.95 o 
   3   1   0       36.74       37.90      1.16 o 
   4   1   0      841.46      852.97     11.81 o 
   5   1   0      567.14      528.18      6.28 o 
   6   1   0      129.98       97.65      3.21 o 
   7   1   0       68.25       68.56      3.51 o 
   8   1   0      351.08      387.42     11.83 o 
   9   1   0      227.45      200.22      8.94 o 
  10   1   0      783.76      790.65     38.47 o 
  11   1   0      590.65      612.62     14.39 o 
  12   1   0     2703.44     2816.69     41.94 o 
  13   1   0     1349.18     1472.61     31.03 o 
  14   1   0        2.77        2.00      1.36 o 
  15   1   0        0.22        3.03      2.13 o 
  16   1   0      543.19      532.73     20.78 o 
   0   2   0      725.47      689.22     10.03 o 
   1   2   0     2803.32     2760.18     30.34 o 
   2   2   0     1814.52     1853.88     17.78 o 
   3   2   0      591.85      529.18      5.81 o 
   4   2   0      673.56      678.96      9.16 o 
   5   2   0      609.78      636.14     15.84 o 
   6   2   0       27.19       34.44      2.52 o 
   7   2   0       37.37       38.34      3.03 o 
   8   2   0       35.86       45.36      4.02 o 
   9   2   0      776.53      752.35     14.94 o 
  10   2   0       46.30       51.50      2.23 o 
  11   2   0     3062.12     3159.57     55.72 o 
  12   2   0      174.95      183.04      8.59 o 
  13   2   0        3.94        5.70      3.20 o 
  14   2   0      160.37      154.61      9.96 o 
  15   2   0     1143.50     1207.88     50.83 o 
  16   2   0       26.00       19.64     10.85 o 
   1   3   0     2668.25     2654.90     48.40 o 
   2   3   0      173.17      151.23      5.43 o 
   3   3   0      320.76      397.86      7.06 o 
   4   3   0      696.20      825.48     15.19 o 
   5   3   0       72.05       65.78      4.49 o 
   6   3   0      225.12      227.70      5.49 o 
   7   3   0       47.82       42.01      3.11 o 
   8   3   0        2.19        4.65      1.56 o 
   9   3   0        1.65        0.99      0.76 o 
  10   3   0      582.20      571.63     19.44 o 
  11   3   0      118.18      115.40      7.04 o 
  12   3   0      198.61      214.33      9.13 o 
  13   3   0      527.83      530.21     14.44 o 
  14   3   0       85.74       84.65      7.93 o 
  15   3   0       44.53       38.69     11.78 o 
   0   4   0      932.19      874.03     19.82 o 
   1   4   0     1615.90     1702.37     22.17 o 
   2   4   0        1.94        4.00      1.50 o 
   3   4   0      218.48      199.21      7.85 o 
   4   4   0     1099.46     1123.52     17.66 o 
   5   4   0      410.85      442.93     10.19 o 
   6   4   0       76.25       73.33      4.74 o 
   7   4   0       69.22       55.49      4.44 o 
   8   4   0      439.82      399.17     16.71 o 
   9   4   0      341.54      308.68     10.94 o 
  10   4   0      162.46      191.91     10.47 o 
  11   4   0      614.20      622.26     14.37 o 
  12   4   0      367.07      375.54     12.60 o 
  13   4   0      112.20      120.05     11.44 o 
  14   4   0      183.54      188.60     10.25 o 
   1   5   0      504.25      508.18     22.09 o 
   2   5   0      924.13      920.81     17.49 o 
   3   5   0       54.10       51.21      4.49 o 
   4   5   0      158.80      150.54      6.79 o 
   5   5   0      397.44      375.01     11.88 o 
   6   5   0      304.19      297.48     10.09 o 
   7   5   0       42.86       39.73      3.79 o 
   8   5   0        2.51        3.72      3.35 o 
   9   5   0       17.87       16.46      8.14 o 
  10   5   0       65.68       74.71      7.16 o 
  11   5   0       15.02       14.61      6.65 o 
  12   5   0      171.02      166.66     10.30 o 
   0   6   0     1741.34     1913.63    105.05 o 
   1   6   0      339.35      345.69     11.50 o 
   2   6   0      200.54      202.49      8.55 o 
   3   6   0        2.61        2.50      2.97 o 
   4   6   0      581.86      601.75     22.11 o 
   5   6   0        3.03        2.81      2.18 o 
   6   6   0       60.85       55.98      8.87 o 
   7   6   0       12.58       13.91      4.64 o 
   8   6   0       61.59       78.42      6.76 o 
   9   6   0       94.64       98.59      7.61 o 
   1   7   0      122.24      121.30      8.46 o 
   2   7   0       77.41       86.76      6.87 o 
   3   7   0        4.06        1.99      2.58 o 
   4   7   0      354.01      361.74     16.50 o 
 -17   0   1      216.38      226.57     16.53 o 
 -15   0   1      128.82      138.37     11.18 o 
 -13   0   1     1081.21     1112.37     37.94 o 
 -11   0   1      947.46      974.52     29.11 o 
  -9   0   1       60.76       68.40      3.72 o 
  -7   0   1    16230.22    17045.55   1193.64 o 
  -5   0   1      439.76      383.63      7.58 o 
  -3   0   1     1440.22     1280.66     13.05 o 
  -1   0   1     3321.86     2914.68     36.06 o 
   1   0   1       49.91       46.98      1.03 o 
   3   0   1    13070.39    12292.48    436.23 o 
   5   0   1     2603.31     2421.97     26.28 o 
   7   0   1     6146.11     6221.06    185.93 o 
   9   0   1      709.78      724.10     21.97 o 
  11   0   1     1796.98     1793.97     33.22 o 
  13   0   1     1237.58     1216.45     34.45 o 
  15   0   1      763.47      846.98     35.44 o 
 -17   1   1      166.67      172.00      9.66 o 
 -16   1   1        2.00        2.05      1.94 o 
 -15   1   1       63.49       46.04      6.38 o 
 -14   1   1       68.59       56.67      7.18 o 
 -13   1   1        0.43        0.98      1.18 o 
 -12   1   1     1445.44     1424.50     29.95 o 
 -11   1   1     1543.32     1603.22     45.29 o 
 -10   1   1      142.63      132.02      6.60 o 
  -9   1   1     3175.75     3260.11     43.38 o 
  -8   1   1     1494.53     1580.81     19.17 o 
  -7   1   1      374.11      389.56      7.69 o 
  -6   1   1      422.53      419.21      6.05 o 
  -5   1   1     1886.15     1692.11     24.91 o 
  -4   1   1      434.52      367.77      4.64 o 
  -3   1   1     1089.87     1077.29     11.31 o 
  -2   1   1     7618.76     6563.95    142.61 o 
  -1   1   1     3707.25     3300.44     24.22 o 
   0   1   1     2769.21     2685.51     31.90 o 
   1   1   1      382.97      398.61      3.63 o 
   2   1   1     4931.58     4572.21     84.18 o 
   3   1   1      231.25      273.40      4.89 o 
   4   1   1       14.95       16.63      1.16 o 
   5   1   1     1333.40     1327.53     17.17 o 
   6   1   1     3268.18     3269.73     63.05 o 
   7   1   1     5580.88     5518.35     66.34 o 
   8   1   1     1008.71     1085.60     11.95 o 
   9   1   1     1243.42     1278.52     21.63 o 
  10   1   1      300.81      309.24      9.73 o 
  11   1   1      876.20      853.41     17.08 o 
  12   1   1      244.53      260.23      9.01 o 
  13   1   1      681.05      665.45     14.01 o 
  14   1   1        0.82        3.55      2.13 o 
  15   1   1        4.83        5.85      3.26 o 
  16   1   1       80.09       75.25      8.18 o 
 -16   2   1       50.92       47.12      4.74 o 
 -15   2   1      179.82      179.52      8.28 o 
 -14   2   1      210.21      209.47      8.26 o 
 -13   2   1       85.32       87.69      6.06 o 
 -12   2   1       28.72       30.86      5.70 o 
 -11   2   1      477.56      465.94     13.83 o 
 -10   2   1        2.49        2.17      1.04 o 
  -9   2   1      873.91      885.19     18.39 o 
  -8   2   1      778.17      753.21     11.06 o 
  -7   2   1      316.60      275.69      6.43 o 
  -6   2   1     2800.88     2769.06     81.61 o 
  -5   2   1     3017.95     3302.73     39.50 o 
  -4   2   1     5782.38     5717.80     54.83 o 
  -3   2   1     4924.16     4825.49    105.44 o 
  -2   2   1     1996.20     1935.13     10.80 o 
  -1   2   1       11.96       15.04      1.24 o 
   0   2   1      483.14      463.16      6.14 o 
   1   2   1        3.22        1.62      0.51 o 
   2   2   1      603.01      599.60      4.78 o 
   3   2   1        4.71       11.28      1.54 o 
   4   2   1     4274.85     4371.65     36.55 o 
   5   2   1      171.98      247.56      4.07 o 
   6   2   1       59.32       47.55      3.00 o 
   7   2   1      565.02      613.27      8.09 o 
   8   2   1     2233.52     2317.91     33.04 o 
   9   2   1       36.54       29.37      7.08 o 
  10   2   1      224.96      219.87      8.83 o 
  11   2   1      115.80      119.21      6.71 o 
  12   2   1       50.23       54.63     13.23 o 
  13   2   1       59.87       53.07      6.80 o 
  14   2   1      122.99      105.69     12.30 o 
  15   2   1       76.51       74.46      8.25 o 
  16   2   1       12.95       11.08      5.01 o 
 -15   3   1       86.22       80.39      8.44 o 
 -14   3   1        2.41        1.80      1.90 o 
 -13   3   1       64.36       64.61      6.55 o 
 -12   3   1      547.70      523.17     18.86 o 
 -11   3   1      165.91      169.40      9.41 o 
 -10   3   1        0.22        1.51      1.51 o 
  -9   3   1       99.93       93.34      5.75 o 
  -8   3   1     3401.35     3212.85    101.50 o 
  -7   3   1       96.41       99.17      4.53 o 
  -6   3   1     1002.83     1071.51     18.13 o 
  -5   3   1      632.56      741.51     23.59 o 
  -4   3   1     4595.85     4769.90    119.08 o 
  -3   3   1      119.81      133.03      6.07 o 
  -2   3   1     2450.11     2573.44     25.64 o 
  -1   3   1      148.88      160.80      5.27 o 
   0   3   1       51.33       57.78      2.65 o 
   1   3   1      186.91      192.93      4.47 o 
   2   3   1      267.60      299.39      5.98 o 
   3   3   1      124.31      118.24      5.03 o 
   4   3   1      659.83      694.89     10.15 o 
   5   3   1      489.33      462.49     10.48 o 
   6   3   1      509.80      436.84      9.55 o 
   7   3   1       19.28       22.06      3.38 o 
   8   3   1       91.21       80.27      4.12 o 
   9   3   1      536.44      496.31     20.60 o 
  10   3   1        8.05       11.98      4.80 o 
  11   3   1      238.42      199.16     10.47 o 
  12   3   1        0.80        0.50      2.33 o 
  13   3   1       61.86       64.92      8.55 o 
  14   3   1      205.62      189.19     15.02 o 
  15   3   1        0.39        3.09      3.24 o 
 -14   4   1      259.85      286.05     15.64 o 
 -13   4   1        1.05        1.82      2.69 o 
 -12   4   1       29.54       32.58     12.16 o 
 -11   4   1       23.89       26.93      8.15 o 
 -10   4   1      164.15      164.03      9.27 o 
  -9   4   1       73.47       83.66      7.32 o 
  -8   4   1      173.03      166.97      8.03 o 
  -7   4   1      505.77      497.81     11.83 o 
  -6   4   1     1253.24     1199.33     23.65 o 
  -5   4   1      292.52      318.21      8.16 o 
  -4   4   1      507.91      554.12     10.75 o 
  -3   4   1        9.90       10.59      2.90 o 
  -2   4   1       70.31       84.22      4.53 o 
  -1   4   1      657.09      694.64     12.14 o 
   0   4   1      251.85      262.75      8.41 o 
   1   4   1       38.23       39.24      3.44 o 
   2   4   1      175.83      172.06      5.43 o 
   3   4   1       20.94       29.71      3.44 o 
   4   4   1      380.97      398.25     10.14 o 
   5   4   1     1559.56     1605.01     25.47 o 
   6   4   1      753.17      766.44     15.95 o 
   7   4   1      566.13      569.77     14.49 o 
   8   4   1     2079.34     2002.31     55.32 o 
   9   4   1      193.57      186.12      9.82 o 
  10   4   1       39.33       30.72      9.77 o 
  11   4   1      649.97      655.59     16.11 o 
  12   4   1     1409.93     1453.05     43.42 o 
  13   4   1       12.03       17.51      8.37 o 
  14   4   1       21.94       22.43      8.43 o 
 -12   5   1        0.08        0.36      2.90 o 
 -11   5   1      362.24      346.44     17.67 o 
 -10   5   1        1.55        2.82      2.32 o 
  -9   5   1      360.60      378.67     12.39 o 
  -8   5   1      111.35      104.86      6.22 o 
  -7   5   1      583.19      564.78     15.93 o 
  -6   5   1        0.33        2.47      1.81 o 
  -5   5   1     1773.13     1798.33     42.70 o 
  -4   5   1      163.22      162.52      6.97 o 
  -3   5   1        0.14        2.78      2.17 o 
  -2   5   1     1616.49     1715.70     35.07 o 
  -1   5   1      496.82      502.23     12.15 o 
   0   5   1       83.46       82.22      5.23 o 
   1   5   1       46.38       50.69      5.22 o 
   2   5   1        2.32        3.16      1.91 o 
   3   5   1      109.90      108.65      5.84 o 
   4   5   1        0.26        0.50      2.15 o 
   5   5   1       20.84       24.26      6.49 o 
   6   5   1      244.02      224.90      8.07 o 
   7   5   1      453.87      456.89     13.83 o 
   8   5   1       74.31       46.89      6.29 o 
   9   5   1      301.89      260.16     12.29 o 
  10   5   1      140.24      126.22      8.52 o 
  11   5   1      794.14      785.88     35.13 o 
  12   5   1      272.37      280.60     15.87 o 
  -9   6   1       70.33       65.80      6.44 o 
  -8   6   1       17.77       18.39      6.67 o 
  -7   6   1      729.15      719.70     18.68 o 
  -6   6   1      302.27      319.10     10.80 o 
  -5   6   1       72.58       73.37      6.11 o 
  -4   6   1        9.26        6.88      2.70 o 
  -3   6   1     1645.00     1741.94     26.20 o 
  -2   6   1        3.99        4.86      2.59 o 
  -1   6   1      968.92     1011.88     26.01 o 
   0   6   1      244.21      247.84      9.98 o 
   1   6   1       89.50       85.48      7.86 o 
   2   6   1      145.71      152.08      8.42 o 
   3   6   1      101.17      103.09      6.73 o 
   4   6   1        2.54        2.04      2.03 o 
   5   6   1      280.54      312.06      9.77 o 
   6   6   1        0.40        0.78      1.88 o 
   7   6   1       59.02       67.52      6.10 o 
   8   6   1        2.35        1.76      2.07 o 
   9   6   1      269.19      284.37     15.65 o 
  -4   7   1       34.26       32.51      6.49 o 
  -3   7   1       24.66       23.08      8.23 o 
  -2   7   1       27.44       22.87      8.22 o 
  -1   7   1       47.88       49.49      7.54 o 
   0   7   1       58.98       68.70      5.04 o 
   1   7   1       49.02       42.18      5.03 o 
   2   7   1      168.10      162.87     12.02 o 
   3   7   1       14.92       12.21      6.89 o 
   4   7   1      112.94      121.05      7.67 o 
 -16   0   2      135.27      133.51     13.86 o 
 -14   0   2      403.01      406.69     18.32 o 
 -12   0   2       52.96       44.76     10.13 o 
 -10   0   2     1094.72     1070.76     30.76 o 
  -8   0   2        0.52        0.56      0.69 o 
  -6   0   2     7223.70     7044.63    140.99 o 
  -4   0   2     4900.13     4352.46    119.76 o 
  -2   0   2     4806.12     4395.21     46.67 o 
   0   0   2        8.88        9.04      0.47 o 
   2   0   2     5960.71     5479.22    137.71 o 
   4   0   2      351.59      299.66      8.29 o 
   6   0   2       14.76        3.04      1.48 o 
   8   0   2     1118.65     1194.36     37.05 o 
  10   0   2      369.41      369.02      8.34 o 
  12   0   2        0.04        0.75      1.20 o 
  14   0   2       71.94       64.86      8.50 o 
  16   0   2      794.20      824.81     48.30 o 
 -17   1   2       52.80       54.83      5.44 o 
 -16   1   2        7.54       10.86      4.11 o 
 -15   1   2      128.42      131.79      7.47 o 
 -14   1   2      599.73      632.25     19.81 o 
 -13   1   2       14.94       13.13      1.89 o 
 -12   1   2      631.39      619.86     16.43 o 
 -11   1   2      586.56      621.44     22.10 o 
 -10   1   2      198.18      194.49      8.86 o 
  -9   1   2       90.37      113.08      6.02 o 
  -8   1   2      264.09      354.55      7.51 o 
  -7   1   2      839.13     1029.34     27.14 o 
  -6   1   2     1315.95     1403.66     36.05 o 
  -5   1   2        4.55        7.33      1.52 o 
  -4   1   2      346.87      332.41      4.03 o 
  -3   1   2        7.80        5.20      1.13 o 
  -2   1   2     3689.30     3447.98     50.21 o 
  -1   1   2     1158.72     1139.04      8.03 o 
   0   1   2    13028.17    11498.95    249.34 o 
   1   1   2     2116.81     1991.86     26.61 o 
   2   1   2     1005.02      966.44      6.75 o 
   3   1   2      738.67      708.32      6.49 o 
   4   1   2     4646.59     4345.43     49.43 o 
   5   1   2     2180.87     2337.50     40.60 o 
   6   1   2     2682.08     2817.72     24.22 o 
   7   1   2      688.03      841.65     24.83 o 
   8   1   2      445.72      468.01     17.98 o 
   9   1   2       40.38       40.28      2.86 o 
  10   1   2        3.59        3.64      1.30 o 
  11   1   2        2.14        3.55      1.20 o 
  12   1   2       54.45       55.82      2.87 o 
  13   1   2      161.99      173.99      6.98 o 
  14   1   2      129.91      151.28      7.53 o 
  15   1   2      396.26      372.96     24.23 o 
  16   1   2       56.20       55.95      4.91 o 
 -16   2   2      115.70      111.24      9.27 o 
 -15   2   2       75.01       86.15      9.09 o 
 -14   2   2      228.76      221.83      8.23 o 
 -13   2   2     1144.26     1238.03     37.75 o 
 -12   2   2      113.86      109.49      6.54 o 
 -11   2   2     1607.86     1673.45     33.16 o 
 -10   2   2     2361.57     2322.96     73.90 o 
  -9   2   2      579.20      519.05     13.64 o 
  -8   2   2      100.17      106.07      4.59 o 
  -7   2   2       15.83       16.89      1.71 o 
  -6   2   2      662.14      763.94     20.47 o 
  -5   2   2        0.59        5.53      1.24 o 
  -4   2   2     1470.92     1567.28     22.45 o 
  -3   2   2       51.43       68.90      2.39 o 
  -2   2   2     2222.23     2259.38     16.25 o 
  -1   2   2      170.52      153.25      2.19 o 
   0   2   2      509.72      524.68      9.38 o 
   1   2   2      542.46      477.45      5.40 o 
   2   2   2      407.86      424.72      5.56 o 
   3   2   2     1170.84     1187.80     12.26 o 
   4   2   2      180.40      238.55      4.00 o 
   5   2   2      477.05      379.92      6.79 o 
   6   2   2      265.27      274.99      7.51 o 
   7   2   2      110.56      102.17      5.23 o 
   8   2   2        0.53        6.40      1.99 o 
   9   2   2     2777.36     2749.16    150.30 o 
  10   2   2      102.00      118.22      6.95 o 
  11   2   2       54.16       52.38      4.40 o 
  12   2   2        7.33        9.41      4.00 o 
  13   2   2        0.63        3.58      1.97 o 
  14   2   2       71.86       74.19      5.53 o 
  15   2   2       91.10       90.21      7.11 o 
  16   2   2      481.18      502.29     21.38 o 
 -15   3   2     1100.96     1173.91     53.11 o 
 -14   3   2        6.26        4.15      3.07 o 
 -13   3   2      222.73      234.24      9.54 o 
 -12   3   2       18.50       14.07      5.59 o 
 -11   3   2     2360.15     2434.10     66.42 o 
 -10   3   2     2157.64     2062.14     85.66 o 
  -9   3   2      833.17      833.39     20.32 o 
  -8   3   2      152.61      145.83      6.01 o 
  -7   3   2      680.06      736.19     12.62 o 
  -6   3   2      145.19      111.51      5.24 o 
  -5   3   2        4.89        6.20      1.95 o 
  -4   3   2     1663.45     1907.73     19.93 o 
  -3   3   2      433.11      531.07     10.37 o 
  -2   3   2        1.23        2.41      0.87 o 
  -1   3   2     3503.04     3493.21     32.92 o 
   0   3   2      158.81      182.28      4.67 o 
   1   3   2      940.05      924.62     13.01 o 
   2   3   2       52.53       37.84      2.17 o 
   3   3   2      910.28      726.31     17.45 o 
   4   3   2     1538.08     1693.57     32.91 o 
   5   3   2       84.22       83.15      4.99 o 
   6   3   2       32.82       33.91      3.56 o 
   7   3   2      425.87      368.73     10.74 o 
   8   3   2      456.54      450.60     13.25 o 
   9   3   2       59.75       59.08      4.69 o 
  10   3   2      752.26      724.02     22.36 o 
  11   3   2      571.87      576.09     19.23 o 
  12   3   2       44.96       43.60      6.38 o 
  13   3   2      120.86      120.50      8.17 o 
  14   3   2        5.62        6.62      2.77 o 
  15   3   2      764.01      788.43     37.25 o 
 -14   4   2       57.25       62.99      7.06 o 
 -13   4   2     1053.36     1024.01     44.05 o 
 -12   4   2      531.93      506.73     14.38 o 
 -11   4   2     1104.00     1119.14     20.23 o 
 -10   4   2      734.38      791.24     23.23 o 
  -9   4   2        0.36        3.10      3.66 o 
  -8   4   2        0.96        1.97      1.62 o 
  -7   4   2      400.14      397.93      9.93 o 
  -6   4   2       25.85       30.37      7.83 o 
  -5   4   2        7.71       12.55      2.72 o 
  -4   4   2        0.01        2.12      1.60 o 
  -3   4   2     1073.04     1160.61     17.82 o 
  -2   4   2       82.09       77.66      4.84 o 
  -1   4   2      560.36      568.17     10.38 o 
   0   4   2      215.03      194.42      7.69 o 
   1   4   2     1689.78     1649.74     39.82 o 
   2   4   2     1317.07     1334.89     19.79 o 
   3   4   2       93.36      102.72      5.03 o 
   4   4   2      321.65      316.50      9.98 o 
   5   4   2     2961.55     3293.27     97.21 o 
   6   4   2     1181.27     1221.31     26.17 o 
   7   4   2      178.35      166.30      8.94 o 
   8   4   2      169.77      165.25      8.77 o 
   9   4   2      189.65      164.70      8.89 o 
  10   4   2        0.09        1.88      2.34 o 
  11   4   2      695.29      686.13     18.17 o 
  12   4   2      385.48      393.81     12.69 o 
  13   4   2       91.50       91.98      8.38 o 
 -12   5   2      166.05      182.21     13.32 o 
 -11   5   2      205.83      197.04     10.00 o 
 -10   5   2      227.56      227.46      8.89 o 
  -9   5   2       96.69       82.09      6.59 o 
  -8   5   2      243.20      289.06     10.40 o 
  -7   5   2        0.00        0.72      1.85 o 
  -6   5   2       22.68       26.65      7.51 o 
  -5   5   2       79.49       74.46      4.55 o 
  -4   5   2      147.26      147.34      6.57 o 
  -3   5   2      209.81      218.63      9.23 o 
  -2   5   2       26.44       23.02      6.95 o 
  -1   5   2       14.22       14.69      4.78 o 
   0   5   2     3383.36     3629.64     95.16 o 
   1   5   2      851.92      864.06     16.68 o 
   2   5   2     2064.60     2102.45     35.18 o 
   3   5   2        5.71        5.71      2.21 o 
   4   5   2     1478.42     1547.91     38.81 o 
   5   5   2        9.76        5.05      1.81 o 
   6   5   2      213.48      220.72      8.60 o 
   7   5   2       84.45       79.03      6.90 o 
   8   5   2       15.38       18.23      8.88 o 
   9   5   2        0.31        0.75      3.10 o 
  10   5   2        0.63        1.51      1.85 o 
  11   5   2       44.36       36.31      7.22 o 
  12   5   2      342.59      330.55     17.93 o 
  -9   6   2       23.69       21.24      9.64 o 
  -8   6   2        1.09        1.48      3.26 o 
  -7   6   2      300.91      261.55     10.09 o 
  -6   6   2        0.53        1.69      2.33 o 
  -5   6   2       64.42       64.25      4.99 o 
  -4   6   2      408.72      411.98     11.01 o 
  -3   6   2      196.58      199.73      9.04 o 
  -2   6   2      177.24      181.84      9.56 o 
  -1   6   2      173.33      166.98      9.23 o 
   0   6   2      123.50      119.77      6.86 o 
   1   6   2      140.33      141.30      8.57 o 
   2   6   2     1132.38     1222.06     20.73 o 
   3   6   2       77.79       79.58      7.29 o 
   4   6   2      651.47      646.16     17.47 o 
   5   6   2        0.19        1.10      2.59 o 
   6   6   2      268.12      291.61      9.49 o 
   7   6   2        0.65        1.44      2.55 o 
   8   6   2      411.52      426.20     21.56 o 
   9   6   2        1.71        1.56      2.33 o 
  -4   7   2        4.06        3.80      2.18 o 
  -3   7   2        0.19        1.26      1.87 o 
  -2   7   2      161.82      160.54     10.67 o 
  -1   7   2        6.37        3.40      2.99 o 
   0   7   2      195.08      202.49     13.23 o 
   1   7   2        1.31        2.77      2.21 o 
   2   7   2      264.17      252.09     12.40 o 
   3   7   2      170.80      185.77      9.78 o 
   4   7   2      472.05      496.37     21.32 o 
 -17   0   3      518.56      529.48     31.26 o 
 -15   0   3      324.56      291.41     15.90 o 
 -13   0   3      277.39      308.07     13.57 o 
 -11   0   3      170.54      206.83     12.01 o 
  -9   0   3      221.99      280.99     12.07 o 
  -7   0   3     5106.00     5530.32     77.79 o 
  -5   0   3     9544.08     8682.02    378.68 o 
  -3   0   3        0.46        2.76      0.53 o 
  -1   0   3     4463.78     4221.89     56.90 o 
   1   0   3       12.61       10.03      0.58 o 
   3   0   3       32.78       41.21      1.35 o 
   5   0   3      208.86      206.27      5.06 o 
   7   0   3      472.28      467.57      7.72 o 
   9   0   3      566.66      521.93     10.08 o 
  11   0   3     1193.31     1220.18     23.35 o 
  13   0   3     9574.37     9927.55    115.13 o 
  15   0   3       80.47       70.46      9.67 o 
 -17   1   3      377.58      422.04     18.78 o 
 -16   1   3       17.65       15.87      6.07 o 
 -15   1   3      863.70      858.80     19.44 o 
 -14   1   3      222.71      205.83      9.18 o 
 -13   1   3      603.07      560.22     16.20 o 
 -12   1   3      572.77      593.66     14.30 o 
 -11   1   3      207.60      211.96     10.67 o 
 -10   1   3        8.68       15.79      3.86 o 
  -9   1   3       64.25       62.94      4.39 o 
  -8   1   3       41.18       28.17      2.77 o 
  -7   1   3     2349.39     2595.85     62.60 o 
  -6   1   3     1964.13     2087.39     30.54 o 
  -5   1   3       70.21       83.25      4.80 o 
  -4   1   3     1084.88     1027.38      9.82 o 
  -3   1   3     6510.91     5932.46    129.17 o 
  -2   1   3      620.93      669.45      6.68 o 
  -1   1   3      632.99      601.46      7.28 o 
   0   1   3     4723.38     4465.63     28.00 o 
   1   1   3    41807.17    35176.33   2163.70 o 
   2   1   3     1132.93     1184.30     13.74 o 
   3   1   3       44.44       45.43      1.57 o 
   4   1   3     2105.97     2090.78     29.22 o 
   5   1   3        0.49        3.49      0.69 o 
   6   1   3      267.82      316.42      5.21 o 
   7   1   3     1226.31     1271.36     25.35 o 
   8   1   3     2259.27     2422.92     35.06 o 
   9   1   3      994.11     1040.16     13.46 o 
  10   1   3       41.90       39.89      2.08 o 
  11   1   3      570.07      573.01      8.89 o 
  12   1   3      474.92      498.79     10.70 o 
  13   1   3       77.26       71.04      3.60 o 
  14   1   3      222.30      227.25      6.46 o 
  15   1   3      161.40      170.02     11.23 o 
  16   1   3       40.98       46.05     12.55 o 
 -16   2   3      826.97      814.40     38.37 o 
 -15   2   3        0.08        1.12      3.27 o 
 -14   2   3        1.04        1.89      1.78 o 
 -13   2   3       52.99       50.62      6.68 o 
 -12   2   3        7.47        9.57      2.80 o 
 -11   2   3       16.75       20.23      5.80 o 
 -10   2   3       90.13       78.58      5.16 o 
  -9   2   3       38.43       50.72      2.64 o 
  -8   2   3       83.85       81.78      3.84 o 
  -7   2   3        0.66        1.25      1.46 o 
  -6   2   3     1745.46     1759.67     24.46 o 
  -5   2   3        1.19        4.21      1.46 o 
  -4   2   3     2505.41     2550.08     40.29 o 
  -3   2   3     1032.90     1052.75     12.46 o 
  -2   2   3     2953.89     2885.74     17.17 o 
  -1   2   3       32.71       25.15      0.97 o 
   0   2   3       14.20       10.48      1.16 o 
   1   2   3      317.09      307.07      4.85 o 
   2   2   3    12552.67    11938.07    278.20 o 
   3   2   3     1099.65     1101.00     15.06 o 
   4   2   3     2731.11     2897.82     30.26 o 
   5   2   3     1219.85     1381.40     30.11 o 
   6   2   3      603.38      688.70     18.55 o 
   7   2   3      153.74      162.21      4.31 o 
   8   2   3      175.45      182.03      6.72 o 
   9   2   3      643.54      590.72     17.89 o 
  10   2   3      297.99      304.36     14.07 o 
  11   2   3      763.10      733.61     26.97 o 
  12   2   3      234.32      253.62     17.56 o 
  13   2   3      239.53      214.23      6.46 o 
  14   2   3      420.97      427.28      8.85 o 
  15   2   3      212.04      187.46     11.86 o 
 -15   3   3       31.34       30.90      8.57 o 
 -14   3   3      193.54      196.62      8.48 o 
 -13   3   3       17.35       19.64      8.72 o 
 -12   3   3      254.76      255.47     10.39 o 
 -11   3   3     1783.07     1864.59     44.76 o 
 -10   3   3      673.92      637.09     25.38 o 
  -9   3   3       14.01       13.06      3.86 o 
  -8   3   3       10.77       11.99      4.15 o 
  -7   3   3        8.89       16.75      4.37 o 
  -6   3   3     1121.38     1083.07     17.66 o 
  -5   3   3     1043.59     1155.99     15.45 o 
  -4   3   3     7436.41     7901.50    322.91 o 
  -3   3   3      786.80      827.91     16.55 o 
  -2   3   3      376.32      375.23      6.77 o 
  -1   3   3      156.36      173.12      5.84 o 
   0   3   3     3390.83     3492.62     67.03 o 
   1   3   3      261.19      272.19      4.45 o 
   2   3   3     1135.17     1268.48     19.15 o 
   3   3   3     2247.69     2529.09     38.05 o 
   4   3   3      129.34      127.34      5.11 o 
   5   3   3        1.78        4.54      2.16 o 
   6   3   3       64.95       70.17      4.68 o 
   7   3   3        0.05        1.27      2.10 o 
   8   3   3      902.77      903.39     20.71 o 
   9   3   3       28.58       25.39      6.19 o 
  10   3   3        7.82       12.30      4.60 o 
  11   3   3        0.01        1.03      2.94 o 
  12   3   3     1260.30     1266.17     23.74 o 
  13   3   3       48.60       41.45     16.49 o 
  14   3   3      177.27      164.54     12.54 o 
 -14   4   3       26.08       30.25     10.07 o 
 -13   4   3       14.29       20.77      9.65 o 
 -12   4   3       51.24       44.82      6.67 o 
 -11   4   3      167.61      172.27     10.50 o 
 -10   4   3      983.72      964.55     33.38 o 
  -9   4   3       81.50       81.43      5.86 o 
  -8   4   3      678.23      670.26     18.86 o 
  -7   4   3        4.78        2.91      1.64 o 
  -6   4   3      437.10      445.95     12.83 o 
  -5   4   3      624.07      581.47     15.42 o 
  -4   4   3       29.36       25.52      5.20 o 
  -3   4   3       31.12       37.80      3.61 o 
  -2   4   3     1429.30     1442.67     24.45 o 
  -1   4   3      243.82      222.35      5.85 o 
   0   4   3       16.40       19.21      5.94 o 
   1   4   3      102.52      101.16      4.92 o 
   2   4   3      995.60     1056.47     18.04 o 
   3   4   3      344.00      335.50     11.66 o 
   4   4   3     1224.32     1322.59     27.02 o 
   5   4   3       57.18       56.52      5.02 o 
   6   4   3       85.82       73.09      5.40 o 
   7   4   3      136.48      127.45      7.59 o 
   8   4   3      245.64      225.37     10.68 o 
   9   4   3      610.68      580.26     17.84 o 
  10   4   3      353.00      354.93     11.10 o 
  11   4   3       32.66       31.49     10.55 o 
  12   4   3      441.87      423.69     20.20 o 
  13   4   3      504.16      475.09     25.12 o 
 -12   5   3       36.10       21.21     11.32 o 
 -11   5   3       58.01       56.18      4.66 o 
 -10   5   3        7.90        7.70      4.35 o 
  -9   5   3        0.17        1.42      2.13 o 
  -8   5   3      128.84      104.62      6.39 o 
  -7   5   3     1040.93     1024.49     27.16 o 
  -6   5   3       50.75       47.50      4.89 o 
  -5   5   3      226.18      238.48      8.90 o 
  -4   5   3        0.08        0.80      2.13 o 
  -3   5   3     1993.62     2017.33     47.51 o 
  -2   5   3       63.92       64.40      5.08 o 
  -1   5   3        0.16        2.05      1.89 o 
   0   5   3       53.81       55.60      4.81 o 
   1   5   3       83.26       82.68      6.78 o 
   2   5   3        1.92        0.09      2.61 o 
   3   5   3        1.92        2.79      1.64 o 
   4   5   3       34.61       28.26      8.66 o 
   5   5   3       17.19       24.10      7.06 o 
   6   5   3        5.09        5.47      3.07 o 
   7   5   3      725.71      736.48     25.07 o 
   8   5   3      197.90      176.49     11.81 o 
   9   5   3       99.83      109.01      7.63 o 
  10   5   3       15.36       10.02      5.22 o 
  11   5   3      504.39      504.13     27.01 o 
  -9   6   3      150.07      143.51      9.57 o 
  -8   6   3        2.89        2.55      2.96 o 
  -7   6   3       21.99       25.16      8.41 o 
  -6   6   3       34.51       28.82      9.22 o 
  -5   6   3     1465.04     1518.13     27.99 o 
  -4   6   3       34.16       33.34      4.93 o 
  -3   6   3       76.01       80.93      6.49 o 
  -2   6   3        0.13        1.52      1.66 o 
  -1   6   3       46.27       48.52      4.90 o 
   0   6   3      723.71      732.04     14.50 o 
   1   6   3       33.93       31.32     11.48 o 
   2   6   3      146.95      154.12      8.54 o 
   3   6   3      147.34      144.69      8.43 o 
   4   6   3        0.78        3.12      2.02 o 
   5   6   3      176.37      172.80      7.68 o 
   6   6   3       72.66       66.21      5.52 o 
   7   6   3       27.24       27.29     12.35 o 
   8   6   3       11.26       12.22      6.61 o 
  -4   7   3      249.20      259.78     12.48 o 
  -3   7   3      440.63      446.50     19.27 o 
  -2   7   3      165.82      163.51     10.73 o 
  -1   7   3       84.12       80.07      6.26 o 
   0   7   3      423.61      419.26     18.36 o 
   1   7   3      174.80      177.02     11.12 o 
   2   7   3      275.96      264.91     13.28 o 
   3   7   3       11.44       11.05      6.01 o 
 -16   0   4       14.78       13.28      6.53 o 
 -14   0   4       48.85       28.61      9.22 o 
 -12   0   4      926.22      924.76     45.62 o 
 -10   0   4       71.17       87.38      8.44 o 
  -8   0   4     7270.44     6945.28    178.61 o 
  -6   0   4       18.63       34.83      1.91 o 
  -4   0   4      376.28      327.24      4.94 o 
  -2   0   4      193.26      151.52      3.49 o 
   2   0   4      380.53      377.95      4.11 o 
   4   0   4     2688.40     2623.78     49.01 o 
   6   0   4     6027.67     6062.74     86.37 o 
   8   0   4       73.30       79.51      4.63 o 
  10   0   4     1455.38     1430.68     27.08 o 
  12   0   4      492.43      506.96     15.23 o 
  14   0   4      404.27      455.77     18.35 o 
  16   0   4      163.75      145.12     11.23 o 
 -17   1   4       15.97       20.67      7.69 o 
 -16   1   4       24.95       20.74      5.87 o 
 -15   1   4        1.16        6.67      2.56 o 
 -14   1   4      297.51      302.94     11.68 o 
 -13   1   4        1.68        9.72      3.26 o 
 -12   1   4       19.27       14.26      2.18 o 
 -11   1   4      578.42      548.25     10.94 o 
 -10   1   4     3125.12     3109.07     54.84 o 
  -9   1   4      427.52      398.34      7.96 o 
  -8   1   4      420.70      415.61      6.57 o 
  -7   1   4     2279.33     2467.48     87.31 o 
  -6   1   4     5747.14     5641.67     70.42 o 
  -5   1   4       47.96       48.74      1.53 o 
  -4   1   4        0.06        1.44      0.61 o 
  -3   1   4      213.61      197.27      2.10 o 
  -2   1   4      680.47      648.65      8.14 o 
  -1   1   4     2526.77     2452.33     20.44 o 
   0   1   4     1934.24     1955.78     27.69 o 
   1   1   4    32737.59    29574.47   1051.04 o 
   2   1   4    13383.71    12454.29    313.10 o 
   3   1   4     1103.75     1147.13     10.39 o 
   4   1   4     4352.57     4147.96     80.64 o 
   5   1   4     2536.14     2543.73     22.42 o 
   6   1   4      546.94      527.67      5.73 o 
   7   1   4      194.97      207.67      7.24 o 
   8   1   4     2996.11     2985.46     39.53 o 
   9   1   4      470.31      476.97      7.16 o 
  10   1   4       11.55       11.85      1.98 o 
  11   1   4      450.19      472.07      9.86 o 
  12   1   4      198.06      196.88      7.05 o 
  13   1   4      546.34      529.26     16.91 o 
  14   1   4      328.75      315.76      8.24 o 
  15   1   4      570.86      558.59     22.00 o 
  16   1   4       94.79      108.96      7.39 o 
 -16   2   4        3.45        4.61      4.53 o 
 -15   2   4      375.15      348.41     11.11 o 
 -14   2   4        2.05        3.29      2.47 o 
 -13   2   4      355.55      355.79     14.04 o 
 -12   2   4       74.51       79.86      5.90 o 
 -11   2   4     5942.49     6132.15    137.69 o 
 -10   2   4     1634.93     1660.74     31.28 o 
  -9   2   4     1043.76     1014.43     25.54 o 
  -8   2   4      392.88      411.19      8.82 o 
  -7   2   4      652.61      627.07     10.07 o 
  -6   2   4        7.05        7.31      1.86 o 
  -5   2   4      998.60      976.52     19.95 o 
  -4   2   4        9.17       17.66      1.85 o 
  -3   2   4      321.71      353.79      4.22 o 
  -2   2   4     1201.09     1273.44     18.86 o 
  -1   2   4       60.35       67.37      2.03 o 
   0   2   4       57.17       52.82      1.73 o 
   1   2   4      623.71      615.73      5.81 o 
   2   2   4     1157.64     1181.56     15.73 o 
   3   2   4       70.21       30.89      1.44 o 
   4   2   4      210.89      239.21      4.59 o 
   5   2   4     1527.42     1628.89     23.48 o 
   6   2   4      306.86      279.97      5.78 o 
   7   2   4     1497.99     1444.07     18.82 o 
   8   2   4      322.26      319.62      9.86 o 
   9   2   4     1095.95     1115.18     19.61 o 
  10   2   4     1076.50     1093.15     27.15 o 
  11   2   4       21.59       23.32      8.45 o 
  12   2   4      149.17      140.15      8.73 o 
  13   2   4        7.79        9.54      2.73 o 
  14   2   4        2.82        3.72      2.13 o 
  15   2   4      154.69      159.12     10.12 o 
 -15   3   4        2.88        3.12      2.63 o 
 -14   3   4      110.37      106.91      7.80 o 
 -13   3   4      139.65      144.45      9.00 o 
 -12   3   4      318.31      315.87     12.57 o 
 -11   3   4      664.76      718.02     24.58 o 
 -10   3   4       56.62       66.26      5.25 o 
  -9   3   4      440.94      433.58      9.30 o 
  -8   3   4      176.13      192.83      8.25 o 
  -7   3   4     2123.85     2121.03     29.35 o 
  -6   3   4        4.96       14.21      2.82 o 
  -5   3   4      597.53      599.41     12.70 o 
  -4   3   4      394.98      422.92      5.75 o 
  -3   3   4       30.69       19.91      1.75 o 
  -2   3   4      258.86      275.54      5.56 o 
  -1   3   4       54.98       62.80      2.78 o 
   0   3   4       64.60       71.77      3.08 o 
   1   3   4     1511.53     1553.15     27.11 o 
   2   3   4      153.63      165.01      5.66 o 
   3   3   4      246.81      244.75      5.91 o 
   4   3   4       53.57       62.24      3.28 o 
   5   3   4     2881.54     2879.97     56.41 o 
   6   3   4      451.53      468.15     16.21 o 
   7   3   4      324.44      258.61     12.59 o 
   8   3   4       21.09       26.19      4.53 o 
   9   3   4     2767.65     2786.74    109.48 o 
  10   3   4      173.69      150.12      8.69 o 
  11   3   4      796.40      738.26     37.29 o 
  12   3   4        0.17        2.21      2.19 o 
  13   3   4        7.40        8.16      3.63 o 
  14   3   4        4.73        8.09      4.95 o 
 -14   4   4      118.91      112.50      8.15 o 
 -13   4   4      118.27      120.22      9.73 o 
 -12   4   4      662.28      701.45     19.27 o 
 -11   4   4      286.27      273.62      8.93 o 
 -10   4   4      509.52      516.43     16.33 o 
  -9   4   4     1334.69     1183.55     43.66 o 
  -8   4   4       11.48       14.62      4.52 o 
  -7   4   4      302.79      296.24     11.44 o 
  -6   4   4      171.21      197.94      8.40 o 
  -5   4   4      237.15      214.58      8.95 o 
  -4   4   4      503.44      469.79      9.46 o 
  -3   4   4      306.01      335.08      7.76 o 
  -2   4   4      557.18      628.53     29.10 o 
  -1   4   4      607.38      588.23     13.81 o 
   0   4   4       18.39       12.11      4.37 o 
   1   4   4       33.49       34.35      3.13 o 
   2   4   4      230.05      194.74      6.94 o 
   3   4   4      415.21      422.48     12.14 o 
   4   4   4       18.20       14.96      2.97 o 
   5   4   4        1.21        1.10      2.90 o 
   6   4   4      142.70      157.48      9.03 o 
   7   4   4      357.70      314.08     12.08 o 
   8   4   4      273.74      260.28      9.89 o 
   9   4   4      138.49      117.35      7.44 o 
  10   4   4       58.59       60.20      5.55 o 
  11   4   4       75.32       75.96      6.52 o 
  12   4   4       22.96       18.88      6.99 o 
  13   4   4       21.26       17.34     11.23 o 
 -12   5   4       16.13       18.70      4.64 o 
 -11   5   4        1.34        0.80      2.61 o 
 -10   5   4      323.96      326.49     10.76 o 
  -9   5   4      299.48      268.79      8.09 o 
  -8   5   4       74.84       81.79      5.94 o 
  -7   5   4      380.91      398.47     13.16 o 
  -6   5   4      291.25      313.22      9.93 o 
  -5   5   4       13.90       14.21      3.25 o 
  -4   5   4       43.79       47.29      8.16 o 
  -3   5   4        2.03        1.00      2.27 o 
  -2   5   4       36.96       39.14      4.11 o 
  -1   5   4      152.34      151.84      8.24 o 
   0   5   4     1461.87     1534.48     25.79 o 
   1   5   4      124.68      129.85      6.43 o 
   2   5   4     1393.42     1447.82     35.57 o 
   3   5   4       13.58       15.03      4.23 o 
   4   5   4      933.50      952.61     22.48 o 
   5   5   4      222.06      216.01      8.72 o 
   6   5   4      825.19      878.89     28.12 o 
   7   5   4      210.61      192.30      9.18 o 
   8   5   4      634.24      681.91     17.44 o 
   9   5   4       54.09       33.58      7.17 o 
  10   5   4       16.06       17.83      7.59 o 
  11   5   4      211.70      216.03     12.85 o 
  -9   6   4       13.66        9.65      4.50 o 
  -8   6   4      275.70      299.84     14.36 o 
  -7   6   4       17.22       19.03      7.40 o 
  -6   6   4      130.36      123.00      7.27 o 
  -5   6   4       71.67       67.43      5.56 o 
  -4   6   4      124.37      139.08      8.02 o 
  -3   6   4      124.19      126.14      7.38 o 
  -2   6   4      159.04      169.08      9.00 o 
  -1   6   4      256.05      254.45      7.57 o 
   0   6   4      164.60      165.84      8.75 o 
   1   6   4      146.08      142.35      7.85 o 
   2   6   4       56.95       56.64      6.82 o 
   3   6   4        3.60        4.24      2.10 o 
   4   6   4      462.12      474.16     11.97 o 
   5   6   4        0.51        2.70      2.07 o 
   6   6   4      463.21      481.39     23.14 o 
   7   6   4       46.78       61.88      6.63 o 
   8   6   4       10.30        8.10      5.80 o 
  -3   7   4      110.96      108.32      6.62 o 
  -2   7   4        1.88        1.65      1.93 o 
  -1   7   4       15.65       12.58      4.94 o 
   0   7   4       28.72       25.64      8.93 o 
   1   7   4        4.26        4.30      2.19 o 
   2   7   4      124.46      125.72      7.44 o 
 -17   0   5       31.76       34.31     12.85 o 
 -15   0   5      365.74      433.63     15.59 o 
 -13   0   5       23.53       31.04     13.31 o 
 -11   0   5       13.30       26.07     14.53 o 
  -9   0   5       86.67       84.85      4.68 o 
  -7   0   5     7976.96     8372.96    310.17 o 
  -5   0   5     3681.26     3757.29     54.65 o 
  -3   0   5     8601.12     7820.47    196.62 o 
  -1   0   5    23771.88    20036.77   1232.54 o 
   1   0   5       94.37       74.20      1.62 o 
   3   0   5     1757.84     1676.75     19.42 o 
   5   0   5      747.40      725.75     16.67 o 
   7   0   5        0.22        0.79      0.94 o 
   9   0   5       41.68       42.90      3.05 o 
  11   0   5      617.84      626.68     19.07 o 
  13   0   5      420.18      458.88     10.84 o 
  15   0   5      757.23      789.46     43.30 o 
 -17   1   5      753.96      743.85     33.33 o 
 -16   1   5      480.22      459.91     19.03 o 
 -15   1   5        1.10        3.78      2.60 o 
 -14   1   5       64.92       85.82      6.19 o 
 -13   1   5     1252.04     1300.90     33.10 o 
 -12   1   5       23.10       21.78      7.32 o 
 -11   1   5      598.61      579.47     10.90 o 
 -10   1   5      120.74      123.69      5.10 o 
  -9   1   5      611.80      591.60     13.18 o 
  -8   1   5     1217.29     1245.20     15.23 o 
  -7   1   5       70.84       73.63      3.02 o 
  -6   1   5     1288.99     1337.17     13.61 o 
  -5   1   5       79.16       65.22      1.83 o 
  -4   1   5     1110.60     1096.08     13.05 o 
  -3   1   5     2574.52     2522.68     14.42 o 
  -2   1   5        0.56        5.48      0.68 o 
  -1   1   5     2306.96     2199.94     13.08 o 
   0   1   5     3405.63     3365.54     27.09 o 
   1   1   5     1717.20     1604.84     13.77 o 
   2   1   5     3903.14     3788.34     53.54 o 
   3   1   5      884.07      896.99      8.43 o 
   4   1   5      276.59      292.55      5.28 o 
   5   1   5      818.96      983.59     20.74 o 
   6   1   5      506.75      582.21      8.27 o 
   7   1   5       19.09       23.95      2.40 o 
   8   1   5      102.64      110.60      3.86 o 
   9   1   5      462.51      473.05      7.88 o 
  10   1   5       36.32       39.40      2.49 o 
  11   1   5       44.73       43.19      3.46 o 
  12   1   5      876.01      969.21     17.63 o 
  13   1   5      332.84      333.17      6.05 o 
  14   1   5       12.03       13.69      4.01 o 
  15   1   5       62.34       53.24      7.22 o 
 -16   2   5      150.42      136.89     10.53 o 
 -15   2   5      297.24      283.83      9.66 o 
 -14   2   5      571.11      545.74     13.86 o 
 -13   2   5       42.98       56.16      8.81 o 
 -12   2   5      335.56      323.38     11.96 o 
 -11   2   5       72.74       66.97      5.78 o 
 -10   2   5      688.47      726.40     26.25 o 
  -9   2   5     1483.31     1552.10     20.39 o 
  -8   2   5        5.34        7.98      2.90 o 
  -7   2   5      657.76      664.86     16.57 o 
  -6   2   5       97.91      103.35      4.23 o 
  -5   2   5        0.78        0.86      0.39 o 
  -4   2   5     2697.97     2615.56     26.96 o 
  -3   2   5      526.40      527.35      6.08 o 
  -2   2   5        3.72        4.68      0.90 o 
  -1   2   5     1361.88     1476.07     19.38 o 
   0   2   5     5442.75     5166.21     44.79 o 
   1   2   5     2394.79     2408.27     25.90 o 
   2   2   5      144.59      127.97      4.10 o 
   3   2   5      446.37      424.35     11.64 o 
   4   2   5      824.93      794.20     13.05 o 
   5   2   5      754.47      796.04     10.64 o 
   6   2   5        3.21        4.15      1.31 o 
   7   2   5      253.17      242.38      8.97 o 
   8   2   5      721.51      743.65     18.56 o 
   9   2   5      926.85      960.76     21.89 o 
  10   2   5       97.31      106.33      5.14 o 
  11   2   5       34.93       31.18      3.69 o 
  12   2   5       54.20       66.38      4.25 o 
  13   2   5        0.00        2.05      1.76 o 
  14   2   5      182.47      192.50      7.78 o 
  15   2   5       34.73       34.69      6.31 o 
 -15   3   5      112.66      110.06      9.36 o 
 -14   3   5      356.60      366.59     11.36 o 
 -13   3   5       16.28       14.89      4.90 o 
 -12   3   5     1264.28     1362.07     36.80 o 
 -11   3   5        0.40        0.26      0.77 o 
 -10   3   5      694.41      744.47     23.25 o 
  -9   3   5        4.67        9.43      3.62 o 
  -8   3   5       66.86       72.84      4.89 o 
  -7   3   5       69.80       76.53      4.15 o 
  -6   3   5      357.37      344.82      7.53 o 
  -5   3   5      360.73      411.84     11.90 o 
  -4   3   5     1214.55     1364.59     16.20 o 
  -3   3   5      484.37      475.30      5.94 o 
  -2   3   5     6287.66     6228.58     59.90 o 
  -1   3   5        3.53        3.87      0.98 o 
   0   3   5        2.26        1.78      0.72 o 
   1   3   5      113.37      132.86      4.67 o 
   2   3   5     2580.03     2755.37     43.88 o 
   3   3   5      503.00      467.18     10.79 o 
   4   3   5     1112.32     1123.38     19.27 o 
   5   3   5       23.61       25.31      2.07 o 
   6   3   5      196.75      217.70     11.02 o 
   7   3   5      149.52      147.75      8.15 o 
   8   3   5        7.41        9.55      4.20 o 
   9   3   5      240.25      229.16     10.17 o 
  10   3   5       86.40       75.84      6.03 o 
  11   3   5        0.58        2.54      2.20 o 
  12   3   5      259.37      260.35      9.44 o 
  13   3   5        0.62        2.02      2.56 o 
  14   3   5       52.64       63.53      5.64 o 
 -14   4   5      649.02      675.36     31.93 o 
 -13   4   5       31.96       27.76     11.90 o 
 -12   4   5        7.08        7.84      3.31 o 
 -11   4   5       59.54       48.16      5.18 o 
 -10   4   5       56.13       61.58      5.92 o 
  -9   4   5      220.87      226.55      8.24 o 
  -8   4   5       56.66       54.99      4.33 o 
  -7   4   5      341.77      354.15     10.97 o 
  -6   4   5      300.31      293.26     11.28 o 
  -5   4   5        2.51        6.92      2.22 o 
  -4   4   5      340.47      305.53     12.06 o 
  -3   4   5      267.83      240.83      9.91 o 
  -2   4   5       30.40       26.26      2.62 o 
  -1   4   5       29.31       29.38      3.03 o 
   0   4   5     3499.48     3430.66     58.58 o 
   1   4   5      750.37      776.28     17.35 o 
   2   4   5     1163.00     1152.21     30.19 o 
   3   4   5      691.83      626.40     22.93 o 
   4   4   5      342.17      331.04     15.01 o 
   5   4   5        4.77        6.13      2.66 o 
   6   4   5      411.56      388.63     13.07 o 
   7   4   5        1.59        1.40      3.07 o 
   8   4   5      101.00       80.13      7.77 o 
   9   4   5       41.04       24.67      5.08 o 
  10   4   5      349.55      294.51     10.27 o 
  11   4   5       58.05       52.60      5.80 o 
  12   4   5      460.03      406.42     20.68 o 
 -12   5   5        3.74        6.70      3.64 o 
 -11   5   5       70.82       74.09      7.71 o 
 -10   5   5       82.30       83.03      6.89 o 
  -9   5   5      341.98      340.01      9.36 o 
  -8   5   5      264.01      279.55      7.91 o 
  -7   5   5       10.04        9.93      3.60 o 
  -6   5   5       63.64       54.88      4.68 o 
  -5   5   5     1086.79     1111.99     24.72 o 
  -4   5   5       60.74       60.09      3.91 o 
  -3   5   5       65.60       56.27      3.99 o 
  -2   5   5     2163.04     2327.20     53.67 o 
  -1   5   5       16.03       15.83      3.29 o 
   0   5   5        6.93        8.53      3.02 o 
   1   5   5      129.51      119.60      5.86 o 
   2   5   5      704.03      729.33     19.07 o 
   3   5   5      363.20      394.22     11.54 o 
   4   5   5       32.77       34.59      7.55 o 
   5   5   5      312.05      283.21     12.38 o 
   6   5   5      106.46      103.46      7.19 o 
   7   5   5        7.03        7.12      3.55 o 
   8   5   5       96.01      100.99      7.69 o 
   9   5   5       30.96       29.25     12.27 o 
  10   5   5      234.39      222.24     14.29 o 
  11   5   5        1.48        2.75      2.34 o 
  -9   6   5       55.91       56.58      5.13 o 
  -8   6   5       68.19       61.01      4.35 o 
  -7   6   5       44.62       30.09     10.64 o 
  -6   6   5       28.03       31.40      5.41 o 
  -5   6   5        6.18        6.87      2.86 o 
  -4   6   5      159.08      145.95      8.05 o 
  -3   6   5     1038.84     1089.07     21.14 o 
  -2   6   5       52.66       45.54      5.63 o 
  -1   6   5      208.91      201.35      6.89 o 
   0   6   5       29.09       24.90      4.76 o 
   1   6   5      349.96      354.68     10.19 o 
   2   6   5       54.03       53.91      6.50 o 
   3   6   5      431.58      436.64     11.83 o 
   4   6   5      117.98      110.53      7.86 o 
   5   6   5       28.88       21.09     11.18 o 
   6   6   5       17.84       16.92      7.08 o 
   7   6   5        4.53        6.66      4.57 o 
   8   6   5       10.30        5.68      3.76 o 
  -2   7   5      266.20      255.81     16.22 o 
  -1   7   5      216.68      226.21     13.40 o 
   0   7   5      204.22      209.73     13.29 o 
   1   7   5        2.06        3.23      2.58 o 
 -16   0   6       43.43       49.11      8.73 o 
 -14   0   6      575.75      542.51     22.51 o 
 -12   0   6        1.81        0.63      2.99 o 
 -10   0   6     1660.47     1698.31     49.70 o 
  -8   0   6     1637.64     1647.96     65.96 o 
  -6   0   6      118.69       87.02      3.42 o 
  -4   0   6       20.78       13.29      1.00 o 
  -2   0   6     1556.06     1509.33     18.44 o 
   0   0   6      345.68      315.76      3.21 o 
   2   0   6     2338.19     2276.40     36.86 o 
   4   0   6      583.23      563.10      8.10 o 
   6   0   6      756.08      781.63     11.14 o 
   8   0   6     5975.32     6160.07    261.81 o 
  10   0   6       84.40       82.95      5.04 o 
  12   0   6      181.36      182.99      9.45 o 
  14   0   6        0.44        1.00      1.32 o 
 -16   1   6      268.36      288.71     15.38 o 
 -15   1   6       21.67       21.69      8.25 o 
 -14   1   6       34.39       23.35      9.36 o 
 -13   1   6       15.70       15.82      4.67 o 
 -12   1   6      101.80      101.57      7.10 o 
 -11   1   6      324.40      315.10     11.53 o 
 -10   1   6      297.68      315.67      7.18 o 
  -9   1   6       22.23       24.38      1.73 o 
  -8   1   6      638.02      569.25      7.18 o 
  -7   1   6      633.78      750.63     10.33 o 
  -6   1   6       28.70       56.69      2.17 o 
  -5   1   6     4445.46     4448.20     37.76 o 
  -4   1   6     1636.25     1580.14     14.70 o 
  -3   1   6      975.18     1061.21      9.09 o 
  -2   1   6     1745.52     1722.46     10.43 o 
  -1   1   6     1654.83     1654.14     15.72 o 
   0   1   6     4407.43     4411.47     70.86 o 
   1   1   6      161.89      180.73      2.25 o 
   2   1   6       27.77       34.18      1.14 o 
   3   1   6      185.03      221.95      2.89 o 
   4   1   6      213.67      191.70      2.97 o 
   5   1   6      101.02       90.87      3.28 o 
   6   1   6     1475.46     1495.38     20.61 o 
   7   1   6       12.28       11.78      2.32 o 
   8   1   6        2.23        3.29      1.19 o 
   9   1   6        5.48        4.90      1.20 o 
  10   1   6     2074.37     2094.25     27.08 o 
  11   1   6       14.10       13.22      3.24 o 
  12   1   6       59.56       62.10      3.79 o 
  13   1   6      182.49      177.03      4.65 o 
  14   1   6      811.66      782.29     26.62 o 
  15   1   6       11.91       12.09      4.20 o 
 -16   2   6        0.04        0.97      2.52 o 
 -15   2   6        0.27        2.19      3.11 o 
 -14   2   6       22.98       27.53      9.34 o 
 -13   2   6      124.28      128.79      7.81 o 
 -12   2   6       29.41       30.61      7.35 o 
 -11   2   6      700.61      718.15     16.73 o 
 -10   2   6     2277.82     2317.16     53.06 o 
  -9   2   6     1061.59     1052.67     16.22 o 
  -8   2   6      331.62      341.78      6.21 o 
  -7   2   6     1639.69     1684.40     20.75 o 
  -6   2   6     1615.57     1711.95     45.48 o 
  -5   2   6      788.91      769.90      8.57 o 
  -4   2   6     1838.28     1914.46     23.86 o 
  -3   2   6     4896.06     4986.48    120.13 o 
  -2   2   6        0.21        0.62      0.39 o 
  -1   2   6      871.19     1048.48     10.32 o 
   0   2   6      115.53      151.88      6.52 o 
   1   2   6        2.65        4.43      1.08 o 
   2   2   6       85.53       95.90      3.58 o 
   3   2   6     1156.89     1174.80     11.78 o 
   4   2   6        3.10       14.62      1.75 o 
   5   2   6       30.72       39.60      2.15 o 
   6   2   6       83.06       77.34      3.64 o 
   7   2   6      793.41      779.43     15.30 o 
   8   2   6      296.14      271.72     10.55 o 
   9   2   6     2118.49     2206.64     63.20 o 
  10   2   6        6.00        7.59      2.29 o 
  11   2   6       75.24       73.53      4.07 o 
  12   2   6        0.25        1.25      1.16 o 
  13   2   6       22.43       24.34      7.54 o 
  14   2   6        3.43        5.56      2.24 o 
 -15   3   6        0.36        1.20      2.02 o 
 -14   3   6       15.09       17.01      8.54 o 
 -13   3   6      145.93      131.28      8.65 o 
 -12   3   6       22.22       20.48      5.69 o 
 -11   3   6     1663.92     1717.31     50.84 o 
 -10   3   6      153.62      155.24      7.75 o 
  -9   3   6     8327.03     8410.39    176.11 o 
  -8   3   6        4.36        5.28      1.78 o 
  -7   3   6      112.97      118.65      5.27 o 
  -6   3   6        6.16       11.00      2.13 o 
  -5   3   6     2757.84     2767.48     46.94 o 
  -4   3   6        5.87        4.54      1.40 o 
  -3   3   6        9.81        6.82      1.70 o 
  -2   3   6       16.36       17.16      1.49 o 
  -1   3   6      165.41      166.77      5.55 o 
   0   3   6      256.94      252.00      4.35 o 
   1   3   6       81.49       76.02      2.92 o 
   2   3   6      317.04      328.19      6.08 o 
   3   3   6      503.03      562.95     10.70 o 
   4   3   6      217.02      202.74      9.24 o 
   5   3   6      181.66      201.05      7.73 o 
   6   3   6      253.22      236.35     11.03 o 
   7   3   6      651.11      681.31     30.02 o 
   8   3   6      284.74      272.26     11.21 o 
   9   3   6      999.88      846.91     89.61 o 
  10   3   6       81.80      100.06      6.40 o 
  11   3   6      252.38      244.22      8.47 o 
  12   3   6        4.13        2.60      2.91 o 
  13   3   6      563.31      527.68     21.91 o 
 -14   4   6       45.10       41.89      6.38 o 
 -13   4   6      148.22      153.55     12.60 o 
 -12   4   6        0.19        1.16      1.94 o 
 -11   4   6      176.09      170.08     10.45 o 
 -10   4   6        9.22       10.36      4.22 o 
  -9   4   6       17.22       21.01      7.22 o 
  -8   4   6        2.63        2.49      1.72 o 
  -7   4   6     1251.01     1315.49     32.46 o 
  -6   4   6      411.53      374.85      7.79 o 
  -5   4   6       19.67       17.61      2.87 o 
  -4   4   6      232.73      214.54      9.03 o 
  -3   4   6      232.06      220.88      9.08 o 
  -2   4   6     1477.92     1493.53     24.39 o 
  -1   4   6        4.99        4.37      1.40 o 
   0   4   6      176.75      164.75      6.00 o 
   1   4   6      455.68      447.41      8.44 o 
   2   4   6     1103.93     1111.86     19.06 o 
   3   4   6     1663.92     1557.47    104.45 o 
   4   4   6     1869.53     1973.75     41.19 o 
   5   4   6     1417.30     1459.71     74.64 o 
   6   4   6      290.40      286.43      9.37 o 
   7   4   6      303.33      282.20     24.89 o 
   8   4   6      395.46      385.25     13.67 o 
   9   4   6      216.00      220.56      8.12 o 
  10   4   6       13.03       14.43      6.73 o 
  11   4   6      820.72      753.54     33.22 o 
  12   4   6       34.93       18.70      8.92 o 
 -12   5   6       23.95       12.44      7.26 o 
 -11   5   6      133.76      142.71     10.87 o 
 -10   5   6        4.55        6.67      3.15 o 
  -9   5   6      481.75      452.78     11.01 o 
  -8   5   6      255.25      280.22      7.98 o 
  -7   5   6        8.43        6.88      2.38 o 
  -6   5   6      963.35      957.32     23.24 o 
  -5   5   6      143.20      148.95      7.07 o 
  -4   5   6      662.14      674.27     17.44 o 
  -3   5   6      658.03      693.15     18.58 o 
  -2   5   6      464.22      479.51     13.43 o 
  -1   5   6       65.92       59.12      3.81 o 
   0   5   6      445.11      416.98     11.99 o 
   1   5   6       45.15       42.88      3.97 o 
   2   5   6       88.11       78.57      5.56 o 
   3   5   6        0.23        1.18      0.97 o 
   4   5   6      255.72      236.94      9.76 o 
   5   5   6        1.54        6.93      3.58 o 
   6   5   6      545.54      574.01     15.60 o 
   7   5   6       15.46       16.18      6.37 o 
   8   5   6        7.63        7.50      4.97 o 
   9   5   6       45.10       38.57     10.31 o 
  10   5   6      371.76      358.38     20.33 o 
  -9   6   6       14.73       13.99      6.56 o 
  -8   6   6       65.37       72.44      4.43 o 
  -7   6   6      171.16      166.85     11.17 o 
  -6   6   6      275.26      286.26     12.77 o 
  -5   6   6        8.90       11.58      5.53 o 
  -4   6   6      355.61      370.37     10.18 o 
  -3   6   6      121.19      122.89      7.13 o 
  -2   6   6      251.66      242.91      8.10 o 
  -1   6   6      227.55      232.75      8.40 o 
   0   6   6      433.99      449.90     10.98 o 
   1   6   6        8.28        6.92      3.59 o 
   2   6   6       11.17        9.48      3.45 o 
   3   6   6      106.39      105.02      6.85 o 
   4   6   6      293.11      284.95     13.93 o 
   5   6   6       29.41       42.21      8.41 o 
   6   6   6       37.13       41.41      8.87 o 
   7   6   6        0.28        2.07      3.66 o 
 -15   0   7       18.88       15.77      8.22 o 
 -13   0   7     3042.93     3217.14     99.92 o 
 -11   0   7      738.42      685.09     27.79 o 
  -9   0   7     2522.88     2438.50     55.95 o 
  -7   0   7     1442.90     1552.38     14.75 o 
  -5   0   7        0.90        1.31      0.56 o 
  -3   0   7       79.45       82.34      3.86 o 
  -1   0   7      150.55      180.27      4.01 o 
   1   0   7       60.18       55.31      2.27 o 
   3   0   7     1441.94     1532.79     49.01 o 
   5   0   7     3544.95     3286.38     38.20 o 
   7   0   7       43.99       45.35      5.74 o 
   9   0   7        4.24        2.13      2.73 o 
  11   0   7       28.56       22.14      8.11 o 
  13   0   7     1553.61     1647.59     25.65 o 
  15   0   7      337.98      348.43     21.65 o 
 -16   1   7        8.10        7.36      4.46 o 
 -15   1   7      980.44      962.72     21.37 o 
 -14   1   7      613.01      591.13     18.13 o 
 -13   1   7      208.24      174.59      9.16 o 
 -12   1   7      332.55      338.80     13.42 o 
 -11   1   7      203.82      194.82      7.66 o 
 -10   1   7      512.18      537.79     10.31 o 
  -9   1   7       36.93       29.90      1.56 o 
  -8   1   7        3.33       12.59      1.19 o 
  -7   1   7      663.16      648.30     12.05 o 
  -6   1   7      476.94      450.34      7.46 o 
  -5   1   7        0.09        0.87      0.38 o 
  -4   1   7      106.25      108.17      2.50 o 
  -3   1   7     1076.00     1023.34      9.95 o 
  -2   1   7       12.91       11.70      0.92 o 
  -1   1   7     2285.70     2308.12     16.32 o 
   0   1   7       97.28       83.75      2.14 o 
   1   1   7      674.00      644.86      7.81 o 
   2   1   7        9.86       15.36      0.95 o 
   3   1   7     2986.08     2896.66     57.05 o 
   4   1   7     1024.31     1022.75     10.77 o 
   5   1   7      111.30      105.77      3.69 o 
   6   1   7     1651.40     1797.48     24.05 o 
   7   1   7      254.82      215.62      6.42 o 
   8   1   7       16.49       20.45      3.96 o 
   9   1   7      372.85      373.48      7.95 o 
  10   1   7      333.84      351.40      8.85 o 
  11   1   7      199.53      172.61      6.27 o 
  12   1   7        1.22        2.46      1.36 o 
  13   1   7      260.61      262.65      5.83 o 
  14   1   7      820.23      864.39     31.98 o 
 -16   2   7      287.39      308.95     15.98 o 
 -15   2   7        0.42        2.02      1.99 o 
 -14   2   7      724.00      792.86     21.61 o 
 -13   2   7      216.94      221.07      9.47 o 
 -12   2   7       51.12       39.15      5.72 o 
 -11   2   7     2847.83     2857.16     58.43 o 
 -10   2   7     1990.89     1925.05     29.88 o 
  -9   2   7       45.30       50.84      2.32 o 
  -8   2   7      418.29      425.88      7.54 o 
  -7   2   7      599.65      595.25      8.08 o 
  -6   2   7      490.22      445.41      7.10 o 
  -5   2   7      389.23      470.73     11.58 o 
  -4   2   7      286.31      349.57      5.62 o 
  -3   2   7     2738.61     2952.11     40.09 o 
  -2   2   7     3507.11     3594.18     53.94 o 
  -1   2   7      380.84      441.19      8.92 o 
   0   2   7      717.56      719.90     16.27 o 
   1   2   7       15.80       13.88      4.71 o 
   2   2   7    19777.82    18976.21    605.54 o 
   3   2   7     5557.96     5925.93     92.43 o 
   4   2   7      463.43      436.60     11.73 o 
   5   2   7        3.45        5.94      1.65 o 
   6   2   7     1564.38     1631.31     30.88 o 
   7   2   7       12.26       14.46      3.17 o 
   8   2   7      478.80      465.50     10.35 o 
   9   2   7       23.84       28.70      3.91 o 
  10   2   7      111.63      111.16      4.64 o 
  11   2   7      297.05      302.51      7.59 o 
  12   2   7        6.41        4.30      1.83 o 
  13   2   7      121.39      121.46      6.94 o 
  14   2   7      144.32      143.47      8.17 o 
 -15   3   7       78.66       82.97      6.60 o 
 -14   3   7      277.71      251.12     12.97 o 
 -13   3   7       37.79       30.82     10.84 o 
 -12   3   7      911.27      950.08     19.11 o 
 -11   3   7      537.03      574.59     16.84 o 
 -10   3   7      628.03      631.51     16.35 o 
  -9   3   7      191.16      198.46      8.83 o 
  -8   3   7      499.96      471.58     10.17 o 
  -7   3   7      105.13      111.26      4.57 o 
  -6   3   7      124.08      110.35      4.29 o 
  -5   3   7       65.47       78.41      3.27 o 
  -4   3   7      365.65      361.90      7.65 o 
  -3   3   7       60.18       66.62      2.96 o 
  -2   3   7        8.88        6.52      1.33 o 
  -1   3   7      166.80      190.59      3.43 o 
   0   3   7      946.89      914.60     10.87 o 
   1   3   7       36.09       35.62      1.78 o 
   2   3   7      509.08      463.87      7.31 o 
   3   3   7       39.23       37.51      2.39 o 
   4   3   7     1832.77     1928.27     31.10 o 
   5   3   7       18.33       19.24      2.21 o 
   6   3   7     1565.65     1454.21     40.39 o 
   7   3   7       65.86       57.73      4.56 o 
   8   3   7        5.94        6.64      3.07 o 
   9   3   7       75.35       69.36      5.25 o 
  10   3   7        7.33        6.38      2.92 o 
  11   3   7      158.80      141.13     10.14 o 
  12   3   7       90.64       98.19      7.11 o 
  13   3   7        6.11        5.01      2.22 o 
 -13   4   7      220.64      237.80     13.20 o 
 -12   4   7        6.82        8.30      4.24 o 
 -11   4   7      587.30      573.70     16.96 o 
 -10   4   7       38.31       33.51      4.18 o 
  -9   4   7      636.41      651.43     18.15 o 
  -8   4   7      188.49      179.46      8.36 o 
  -7   4   7      123.26      137.62      5.72 o 
  -6   4   7      164.96      176.84      7.82 o 
  -5   4   7       40.94       30.29      3.59 o 
  -4   4   7      207.45      196.51      6.96 o 
  -3   4   7      251.80      248.77      8.25 o 
  -2   4   7      969.15      933.20     16.51 o 
  -1   4   7        1.72        5.55      1.43 o 
   0   4   7      247.50      214.94      7.68 o 
   1   4   7     1629.50     1618.21     24.28 o 
   2   4   7      856.33      821.30     27.08 o 
   3   4   7      596.91      639.62     15.98 o 
   4   4   7     1819.70     1934.61     49.42 o 
   5   4   7      122.31      111.04      6.07 o 
   6   4   7      201.09      174.73      8.90 o 
   7   4   7       65.71       68.46      5.11 o 
   8   4   7        0.54        2.26      2.40 o 
   9   4   7        0.12        2.23      2.48 o 
  10   4   7        0.29        2.83      2.32 o 
  11   4   7        1.35        3.05      2.30 o 
  12   4   7        1.50        3.03      2.40 o 
 -11   5   7      751.01      759.24     35.52 o 
 -10   5   7       73.17       61.26      5.45 o 
  -9   5   7       62.60       52.85      4.98 o 
  -8   5   7      145.70      140.83      8.93 o 
  -7   5   7      206.73      180.70      9.02 o 
  -6   5   7       15.61       11.71      4.09 o 
  -5   5   7       20.89       14.99      5.67 o 
  -4   5   7       20.65       19.81      3.33 o 
  -3   5   7       50.25       44.93      3.89 o 
  -2   5   7       56.75       56.53      4.50 o 
  -1   5   7       11.14       10.76      3.90 o 
   0   5   7       48.23       46.81      3.90 o 
   1   5   7      220.48      214.44      8.33 o 
   2   5   7      155.63      153.66      6.87 o 
   3   5   7      136.70      128.71      8.00 o 
   4   5   7       28.74       39.30      4.29 o 
   5   5   7      151.84      142.78      9.66 o 
   6   5   7      257.26      236.70      9.77 o 
   7   5   7      123.21      133.55      8.94 o 
   8   5   7       22.16       23.15      7.05 o 
   9   5   7        4.91        7.80      6.55 o 
  10   5   7       42.36       53.96      7.80 o 
  -8   6   7       26.23       27.66      3.25 o 
  -7   6   7      281.43      272.21     12.58 o 
  -6   6   7        0.21        1.04      1.76 o 
  -5   6   7      155.51      162.01     10.69 o 
  -4   6   7       33.20       26.40      3.77 o 
  -3   6   7       25.69       21.99      4.16 o 
  -2   6   7        0.29        1.41      1.74 o 
  -1   6   7      169.93      176.41      6.53 o 
   0   6   7       18.66       14.71      8.03 o 
   1   6   7      477.15      478.49     22.07 o 
   2   6   7        3.67        5.10      2.53 o 
   3   6   7       71.55       75.09      7.36 o 
   4   6   7        0.00        0.35      5.04 o 
   5   6   7      598.94      599.94     36.61 o 
   6   6   7        1.41        3.09      3.65 o 
 -16   0   8     1773.78     1665.45    136.54 o 
 -14   0   8      113.73      119.31      9.95 o 
 -12   0   8      518.54      466.40     27.23 o 
 -10   0   8       14.36       14.81     10.62 o 
  -8   0   8      162.81      141.24      5.45 o 
  -6   0   8     1579.55     1544.54     15.71 o 
  -4   0   8       16.52       10.12      1.08 o 
  -2   0   8     2508.28     2312.38     48.08 o 
   0   0   8      383.87      360.89      6.22 o 
   2   0   8       38.90       23.29      1.89 o 
   4   0   8       91.74       92.55      4.26 o 
   6   0   8     3284.09     3576.70     75.87 o 
   8   0   8       69.07       68.89      4.47 o 
  10   0   8     3077.79     3244.07     52.66 o 
  12   0   8     1210.80     1217.34     32.70 o 
  14   0   8      217.90      189.35     12.78 o 
 -16   1   8       39.03       42.98      7.52 o 
 -15   1   8       17.59       11.76      6.65 o 
 -14   1   8       74.24       86.45      6.31 o 
 -13   1   8        4.01        2.63      1.88 o 
 -12   1   8      320.02      313.74     10.51 o 
 -11   1   8       41.56       37.39      3.02 o 
 -10   1   8      694.62      695.40     12.74 o 
  -9   1   8       52.29       48.43      2.52 o 
  -8   1   8        0.39        1.88      2.90 o 
  -7   1   8     1666.22     1763.91     23.92 o 
  -6   1   8     2937.72     2967.12     20.38 o 
  -5   1   8       22.67       23.59      1.10 o 
  -4   1   8     2339.94     2299.25     27.03 o 
  -3   1   8     2638.44     2809.58     25.52 o 
  -2   1   8      847.63      896.20     10.31 o 
  -1   1   8      278.42      338.27      4.03 o 
   0   1   8     7973.76     7988.40    186.46 o 
   1   1   8      432.37      448.42      4.26 o 
   2   1   8     1090.56     1170.84      8.61 o 
   3   1   8        5.90        8.59      1.62 o 
   4   1   8      242.28      260.57      3.77 o 
   5   1   8      482.09      481.02      7.39 o 
   6   1   8      120.43      108.49      3.55 o 
   7   1   8      508.38      546.04     10.38 o 
   8   1   8      904.11      915.07     14.10 o 
   9   1   8       51.01       51.40      3.00 o 
  10   1   8       19.57       17.87      4.12 o 
  11   1   8       77.31       79.97      4.04 o 
  12   1   8      169.62      164.18      4.66 o 
  13   1   8      333.06      327.49      7.63 o 
  14   1   8        8.05        7.85      2.84 o 
 -16   2   8       73.83       67.42      5.91 o 
 -15   2   8      125.93      148.61     11.82 o 
 -14   2   8        0.55        4.28      2.65 o 
 -13   2   8        0.98        1.30      1.59 o 
 -12   2   8       54.44       78.02      7.87 o 
 -11   2   8      114.91      118.39      6.14 o 
 -10   2   8       18.87       18.57      3.28 o 
  -9   2   8      878.87      891.66     16.48 o 
  -8   2   8      155.64      156.51      5.38 o 
  -7   2   8      746.12      779.87     20.79 o 
  -6   2   8        0.11        2.67      0.76 o 
  -5   2   8     5424.03     5308.47     36.02 o 
  -4   2   8      147.15      158.70      5.82 o 
  -3   2   8      895.78      907.17     13.30 o 
  -2   2   8      443.27      467.86     14.27 o 
  -1   2   8     1740.75     1647.96     52.50 o 
   0   2   8       39.20       39.18      2.71 o 
   1   2   8     1896.89     1984.89     60.64 o 
   2   2   8     1797.81     1905.17     29.29 o 
   3   2   8       35.78       49.07      2.19 o 
   4   2   8      367.43      358.37     12.39 o 
   5   2   8      340.02      357.81      7.23 o 
   6   2   8      844.04      831.08     40.31 o 
   7   2   8      306.43      301.15      9.74 o 
   8   2   8        0.08        2.50      1.05 o 
   9   2   8      956.35     1014.63     21.44 o 
  10   2   8      799.08      802.08     16.34 o 
  11   2   8      168.03      170.22      7.14 o 
  12   2   8      173.04      156.74      6.80 o 
  13   2   8      966.90      984.47     29.77 o 
 -15   3   8      363.82      351.04     17.91 o 
 -14   3   8       34.89       37.74     12.43 o 
 -13   3   8        6.68        5.30      2.96 o 
 -12   3   8      139.76      136.56      8.55 o 
 -11   3   8      274.61      264.39     11.11 o 
 -10   3   8      801.81      822.50     18.29 o 
  -9   3   8      821.65      808.14     18.14 o 
  -8   3   8       71.26       72.36      4.12 o 
  -7   3   8     1701.55     1799.03     41.95 o 
  -6   3   8        5.54        8.17      2.56 o 
  -5   3   8       29.52       40.82      1.94 o 
  -4   3   8       67.80       76.57      2.68 o 
  -3   3   8     1395.50     1290.50     15.97 o 
  -2   3   8       81.19       78.42      2.79 o 
  -1   3   8      357.99      396.96      5.13 o 
   0   3   8      460.94      474.53     14.74 o 
   1   3   8     1416.61     1366.30     64.29 o 
   2   3   8       15.07       10.03      0.77 o 
   3   3   8       38.11       42.04      3.21 o 
   4   3   8       28.49       25.70      2.27 o 
   5   3   8      440.12      443.76      9.66 o 
   6   3   8        0.74        2.82      1.33 o 
   7   3   8      351.39      351.27     12.45 o 
   8   3   8       37.97       42.91      4.34 o 
   9   3   8     1046.13     1022.58     46.39 o 
  10   3   8       71.50       75.83      6.00 o 
  11   3   8     1344.77     1276.89     32.45 o 
  12   3   8        3.54        5.90      2.87 o 
  13   3   8       75.66       69.09      5.18 o 
 -13   4   8      361.06      345.43     18.12 o 
 -12   4   8      101.47       96.21      8.29 o 
 -11   4   8       79.06       72.48      5.84 o 
 -10   4   8       67.16       68.70      5.26 o 
  -9   4   8      126.71      115.34      5.95 o 
  -8   4   8      426.53      390.53     11.16 o 
  -7   4   8        0.12        0.76      1.54 o 
  -6   4   8      710.45      688.93     18.07 o 
  -5   4   8     1352.10     1353.54     23.42 o 
  -4   4   8      646.77      616.91     20.51 o 
  -3   4   8      115.20       85.49      3.77 o 
  -2   4   8     1401.73     1326.85     31.95 o 
  -1   4   8     2154.16     2306.05     40.91 o 
   0   4   8        8.65        9.70      2.62 o 
   1   4   8       74.73       66.48      3.35 o 
   2   4   8       16.97       15.62      2.50 o 
   3   4   8        2.64        2.31      1.17 o 
   4   4   8        8.30       13.28      3.79 o 
   5   4   8        0.50        1.10      0.85 o 
   6   4   8       84.15       92.44      6.26 o 
   7   4   8        0.69        2.37      2.59 o 
   8   4   8       19.52       16.31      7.72 o 
   9   4   8       56.15       59.44      5.51 o 
  10   4   8       64.39       72.69      6.72 o 
  11   4   8        7.95        7.18      3.87 o 
 -11   5   8       11.89       10.83      5.93 o 
 -10   5   8        0.23        1.92      2.12 o 
  -9   5   8       24.69       17.88      7.14 o 
  -8   5   8      150.29      152.60      6.44 o 
  -7   5   8       38.48       40.49      4.39 o 
  -6   5   8      152.26      147.82      7.68 o 
  -5   5   8       87.60       82.90      5.03 o 
  -4   5   8      134.86      140.88      6.82 o 
  -3   5   8       28.29       35.00      3.14 o 
  -2   5   8      943.91      955.54     38.19 o 
  -1   5   8        4.60        5.93      2.37 o 
   0   5   8      293.94      291.51      8.82 o 
   1   5   8      142.40      128.67      6.59 o 
   2   5   8       16.57       11.97      4.82 o 
   3   5   8      104.69      109.21      6.69 o 
   4   5   8        0.59        0.89      4.14 o 
   5   5   8      246.47      257.22     13.50 o 
   6   5   8       85.34       76.67      8.31 o 
   7   5   8        0.13        2.49      3.31 o 
   8   5   8      328.24      363.37     23.13 o 
   9   5   8       19.45       23.91     16.41 o 
  -8   6   8       47.61       48.02      5.24 o 
  -7   6   8      215.58      195.93     18.28 o 
  -6   6   8      284.22      309.28     21.07 o 
  -5   6   8       57.13       55.14      5.72 o 
  -4   6   8      246.39      247.33     13.68 o 
  -3   6   8       29.05       22.54      8.73 o 
  -2   6   8      626.13      658.62     16.10 o 
  -1   6   8        1.29        0.93      2.20 o 
   0   6   8       75.82       66.02      9.16 o 
   1   6   8      444.91      414.18     12.38 o 
   2   6   8       93.40       85.59      8.72 o 
   3   6   8        0.39        1.63      3.48 o 
   4   6   8      180.38      183.60     16.94 o 
   5   6   8       24.38       17.39     10.37 o 
   6   6   8       63.22       66.51     12.44 o 
 -15   0   9      304.23      261.10     14.60 o 
 -13   0   9      865.18      786.54     39.78 o 
 -11   0   9      404.26      436.57     25.01 o 
  -9   0   9     2300.82     2235.84     47.50 o 
  -7   0   9     1410.73     1339.52     15.98 o 
  -5   0   9       31.17       21.00      1.37 o 
  -3   0   9       15.85       16.33      2.26 o 
  -1   0   9      299.68      359.06      4.59 o 
   1   0   9       14.67       21.28      2.72 o 
   3   0   9     1749.73     1720.44     23.42 o 
   5   0   9      306.06      309.79      8.38 o 
   7   0   9       45.02       39.09      2.92 o 
   9   0   9      195.97      185.80      8.14 o 
  11   0   9      201.32      202.90      6.84 o 
  13   0   9      217.57      247.25     12.52 o 
 -16   1   9        1.39        4.76      2.28 o 
 -15   1   9       79.30       73.90      7.17 o 
 -14   1   9        6.79       15.32      6.32 o 
 -13   1   9      201.83      215.57      7.74 o 
 -12   1   9        0.05        2.71      1.56 o 
 -11   1   9     1588.82     1607.50     44.50 o 
 -10   1   9      364.17      389.67     14.48 o 
  -9   1   9     2247.01     2398.26     36.50 o 
  -8   1   9      550.53      550.53     13.06 o 
  -7   1   9     4481.20     4528.42     47.48 o 
  -6   1   9       24.74       13.33      1.19 o 
  -5   1   9       64.48       77.99      2.38 o 
  -4   1   9      932.18      977.95     11.41 o 
  -3   1   9       58.36       58.56      2.21 o 
  -2   1   9        4.11        6.20      1.26 o 
  -1   1   9        0.19        0.45      0.23 o 
   0   1   9     3495.09     3692.62     50.17 o 
   1   1   9     1893.03     1878.44     26.08 o 
   2   1   9      334.21      374.79      4.20 o 
   3   1   9       10.70       14.05      2.09 o 
   4   1   9      288.04      279.52      4.71 o 
   5   1   9      276.03      257.60      6.84 o 
   6   1   9        5.96       10.68      2.33 o 
   7   1   9        0.38        0.68      1.29 o 
   8   1   9      470.25      466.66      8.42 o 
   9   1   9      290.27      297.11      6.52 o 
  10   1   9      144.13      142.78      5.80 o 
  11   1   9       29.83       29.93      4.44 o 
  12   1   9       25.33       22.57      3.54 o 
  13   1   9       31.67       37.86      4.25 o 
  14   1   9       44.15       39.21      3.65 o 
 -15   2   9        2.22        4.65      2.36 o 
 -14   2   9        2.94        3.48      2.08 o 
 -13   2   9        0.03        2.48      1.59 o 
 -12   2   9      794.36      792.66     24.20 o 
 -11   2   9      366.59      359.12     12.11 o 
 -10   2   9      150.22      156.14      5.46 o 
  -9   2   9     1646.80     1709.63     26.29 o 
  -8   2   9     2594.52     2593.30     35.58 o 
  -7   2   9        0.33        1.36      0.66 o 
  -6   2   9       77.56       66.31      2.66 o 
  -5   2   9      146.17      138.02      2.18 o 
  -4   2   9      525.95      487.61     11.34 o 
  -3   2   9        0.44        0.67      0.52 o 
  -2   2   9      143.49      139.19      2.95 o 
  -1   2   9     1270.73     1430.60     36.82 o 
   0   2   9      247.76      271.13      8.70 o 
   1   2   9     1202.63     1307.93     16.79 o 
   2   2   9      670.29      632.08      9.89 o 
   3   2   9      209.13      188.12      6.58 o 
   4   2   9      617.82      599.70      9.35 o 
   5   2   9      331.65      330.78      5.89 o 
   6   2   9      912.98      908.33     17.83 o 
   7   2   9      377.58      371.90      8.17 o 
   8   2   9       15.30       14.33      3.46 o 
   9   2   9      811.86      802.81     15.17 o 
  10   2   9      483.99      501.18      9.10 o 
  11   2   9      224.48      212.42      6.32 o 
  12   2   9        1.04        1.77      1.34 o 
  13   2   9      101.82      101.52      6.47 o 
 -14   3   9      548.39      629.77     30.09 o 
 -13   3   9       29.20       29.50      5.27 o 
 -12   3   9       43.30       45.09      4.84 o 
 -11   3   9      346.77      358.93     13.31 o 
 -10   3   9      393.18      384.84      9.81 o 
  -9   3   9      108.30      118.06      4.62 o 
  -8   3   9      133.27      134.22      5.29 o 
  -7   3   9      281.11      279.87     10.44 o 
  -6   3   9      418.26      434.51     14.50 o 
  -5   3   9        0.24        1.92      0.82 o 
  -4   3   9      197.02      177.34      5.14 o 
  -3   3   9       33.58       35.16      1.72 o 
  -2   3   9        3.79        3.66      0.86 o 
  -1   3   9      303.23      309.45     11.65 o 
   0   3   9       78.48       79.38      4.55 o 
   1   3   9       37.56       29.90      5.38 o 
   2   3   9     3461.86     3359.31    184.45 o 
   3   3   9      393.50      380.44     16.52 o 
   4   3   9     5974.66     5624.14     33.52 o 
   5   3   9      393.55      385.84     11.00 o 
   6   3   9      613.32      593.59     15.98 o 
   7   3   9       85.84       80.16      5.22 o 
   8   3   9     1650.90     1635.15     43.72 o 
   9   3   9       12.13       10.34      3.95 o 
  10   3   9        3.10        3.15      1.64 o 
  11   3   9        0.11        1.59      1.69 o 
  12   3   9       15.43       17.30      4.19 o 
 -13   4   9       81.98       77.88     10.11 o 
 -12   4   9      354.39      325.91     15.76 o 
 -11   4   9      289.34      265.58      8.36 o 
 -10   4   9       89.80       94.66      5.56 o 
  -9   4   9      309.28      311.37      8.54 o 
  -8   4   9     2742.88     2866.88     39.66 o 
  -7   4   9      100.81       96.99      5.10 o 
  -6   4   9       88.36       91.74      4.21 o 
  -5   4   9      805.17      869.14     21.34 o 
  -4   4   9      175.09      174.02      5.31 o 
  -3   4   9      107.04      102.55      3.58 o 
  -2   4   9      580.92      598.54     10.37 o 
  -1   4   9       62.76       64.38      2.77 o 
   0   4   9      203.82      189.69      8.48 o 
   1   4   9       45.22       39.89      3.51 o 
   2   4   9       91.23       80.10      5.96 o 
   3   4   9       23.87       24.26      2.34 o 
   4   4   9      177.17      188.63      9.18 o 
   5   4   9       15.87       11.65      5.14 o 
   6   4   9      524.83      457.37     15.26 o 
   7   4   9       23.28       34.20      5.60 o 
   8   4   9       15.49       12.02      5.61 o 
   9   4   9        3.08        3.68      3.79 o 
  10   4   9       81.74       81.08      7.39 o 
  11   4   9      371.18      361.61     23.85 o 
 -11   5   9      119.96      123.52      9.92 o 
 -10   5   9      233.50      226.85     13.17 o 
  -9   5   9      440.25      421.26     20.26 o 
  -8   5   9      388.05      393.89     14.85 o 
  -7   5   9      314.27      346.88     11.59 o 
  -6   5   9      229.38      234.94      7.13 o 
  -5   5   9       58.73       57.16      4.52 o 
  -4   5   9        2.55        1.25      1.24 o 
  -3   5   9       37.06       40.56      3.64 o 
  -2   5   9      239.13      223.25     10.18 o 
  -1   5   9      198.91      183.97      9.88 o 
   0   5   9        3.06        6.53      2.92 o 
   1   5   9      200.31      168.57     16.83 o 
   2   5   9      414.76      436.18     17.13 o 
   3   5   9        0.05        0.53      3.92 o 
   4   5   9      264.04      256.90     13.77 o 
   5   5   9     1144.62     1211.46     35.10 o 
   6   5   9       49.30       41.35      8.93 o 
   7   5   9       38.72       39.28      7.74 o 
   8   5   9       92.73       86.89     10.70 o 
  -7   6   9      112.21      104.85     10.65 o 
  -6   6   9      340.37      313.30     21.47 o 
  -5   6   9      734.67      760.16     44.65 o 
  -4   6   9        0.23        3.67      4.31 o 
  -3   6   9        0.00        1.97      4.18 o 
  -2   6   9       16.20       13.56     10.92 o 
  -1   6   9       85.90       68.04      7.32 o 
   0   6   9      136.10      137.80     10.98 o 
   1   6   9       29.40       27.37     12.75 o 
   2   6   9        0.45        1.00      4.99 o 
   3   6   9      562.96      694.76     42.08 o 
   4   6   9      159.60      175.00     13.68 o 
   5   6   9       28.03       28.73     21.91 o 
 -16   0  10       47.32       51.70      5.78 o 
 -14   0  10     1475.94     1467.26     42.55 o 
 -12   0  10       38.83       57.51     22.65 o 
 -10   0  10      105.96      107.47      6.67 o 
  -8   0  10        0.40        1.92      0.92 o 
  -6   0  10     1011.15     1102.80     16.27 o 
  -4   0  10     2206.34     2321.59     19.17 o 
  -2   0  10      258.88      268.22      4.45 o 
   0   0  10     7196.64     6933.33    129.06 o 
   2   0  10     1242.15     1267.70     24.10 o 
   4   0  10     2364.86     2360.71     63.09 o 
   6   0  10      134.44      139.41      7.31 o 
   8   0  10      285.66      302.41     10.43 o 
  10   0  10      368.16      367.13     12.39 o 
  12   0  10        0.62        1.98      1.87 o 
 -16   1  10      848.37      940.81     42.87 o 
 -15   1  10        0.09        1.24      1.98 o 
 -14   1  10       88.36       93.49      6.45 o 
 -13   1  10      709.57      743.59     16.39 o 
 -12   1  10      751.89      758.48     24.64 o 
 -11   1  10      102.39       93.22      5.69 o 
 -10   1  10     1010.53      994.26     17.26 o 
  -9   1  10      910.04      900.15     20.48 o 
  -8   1  10        7.12        6.68      2.16 o 
  -7   1  10      483.71      501.44      7.41 o 
  -6   1  10       19.21       24.59      1.40 o 
  -5   1  10        2.69        5.84      0.80 o 
  -4   1  10       38.64       50.61      1.95 o 
  -3   1  10       89.70       94.25      3.33 o 
  -2   1  10     3830.55     3970.99     58.20 o 
  -1   1  10     2485.38     2487.48     30.33 o 
   0   1  10      571.00      584.82      9.13 o 
   1   1  10       26.39       22.90      1.27 o 
   2   1  10      865.65      887.93     20.57 o 
   3   1  10     1932.45     2129.53     21.83 o 
   4   1  10      161.64      186.23      5.69 o 
   5   1  10       88.15       96.40      3.44 o 
   6   1  10      100.78       93.91      3.82 o 
   7   1  10       42.74       46.08      2.43 o 
   8   1  10        0.75        1.07      1.47 o 
   9   1  10      180.97      194.55      6.68 o 
  10   1  10     1039.16     1037.45     20.50 o 
  11   1  10       36.66       37.53      5.03 o 
  12   1  10       32.37       30.34      3.49 o 
  13   1  10      117.35      122.08      6.49 o 
 -15   2  10      617.09      647.31     30.30 o 
 -14   2  10        6.79        7.10      3.26 o 
 -13   2  10       70.59       59.97      5.06 o 
 -12   2  10       40.11       35.62      4.43 o 
 -11   2  10      268.73      295.25     10.72 o 
 -10   2  10      173.23      182.48      6.21 o 
  -9   2  10      275.25      273.69      9.94 o 
  -8   2  10     1509.59     1571.19     22.08 o 
  -7   2  10     1012.96     1008.56     13.82 o 
  -6   2  10       84.01       93.32      2.90 o 
  -5   2  10       22.03       20.04      1.52 o 
  -4   2  10       96.82       88.04      3.58 o 
  -3   2  10     1770.16     1783.28     19.66 o 
  -2   2  10        5.28        7.57      2.56 o 
  -1   2  10      354.28      322.64      7.31 o 
   0   2  10     1651.83     1724.79     28.58 o 
   1   2  10        0.25        3.30      0.89 o 
   2   2  10      831.95      874.95     13.16 o 
   3   2  10      421.27      410.03      7.28 o 
   4   2  10      101.34       87.72      3.56 o 
   5   2  10      293.38      305.79      8.76 o 
   6   2  10      847.89      894.46     15.95 o 
   7   2  10      103.05      105.22      4.04 o 
   8   2  10       61.47       64.41      3.73 o 
   9   2  10      135.23      120.87      5.23 o 
  10   2  10       99.17       93.92      5.03 o 
  11   2  10      431.49      472.60      8.35 o 
  12   2  10       17.09        9.39      3.88 o 
 -14   3  10       56.64       56.58      8.04 o 
 -13   3  10      927.46      984.74     41.76 o 
 -12   3  10       29.73       25.67      7.98 o 
 -11   3  10      441.27      414.05     18.31 o 
 -10   3  10       93.85       89.82      5.11 o 
  -9   3  10      356.46      345.69      8.29 o 
  -8   3  10       81.12       71.62      3.35 o 
  -7   3  10       10.37        9.31      2.63 o 
  -6   3  10       68.75       71.96      3.48 o 
  -5   3  10     1114.19     1071.23     24.81 o 
  -4   3  10      127.46      112.03      5.09 o 
  -3   3  10     1394.08     1329.03     21.28 o 
  -2   3  10       20.67       18.29      2.82 o 
  -1   3  10     1599.45     1662.19     46.33 o 
   0   3  10      123.44      124.59      6.62 o 
   1   3  10     1428.78     1481.87     38.17 o 
   2   3  10      369.10      344.94     15.11 o 
   3   3  10      460.52      485.62     22.04 o 
   4   3  10      637.82      581.55     17.47 o 
   5   3  10        5.03        3.65      1.37 o 
   6   3  10      376.58      316.08     10.61 o 
   7   3  10       65.61       55.81      4.60 o 
   8   3  10        0.01        1.47      1.19 o 
   9   3  10      250.35      235.33      6.93 o 
  10   3  10       67.39       51.34      4.57 o 
  11   3  10      102.20      100.28      8.45 o 
 -12   4  10        0.25        2.41      2.44 o 
 -11   4  10      356.65      371.20     21.55 o 
 -10   4  10      224.36      220.17      8.02 o 
  -9   4  10      261.29      249.88      8.18 o 
  -8   4  10      166.23      174.10      7.95 o 
  -7   4  10      398.43      408.43     11.22 o 
  -6   4  10       15.66       10.73      2.14 o 
  -5   4  10      493.28      479.53     11.73 o 
  -4   4  10      470.96      446.81     12.11 o 
  -3   4  10      745.23      732.87     19.72 o 
  -2   4  10      671.73      674.17     19.32 o 
  -1   4  10      775.38      816.05     41.37 o 
   0   4  10       80.68       87.68      9.42 o 
   1   4  10       47.25       48.75      8.05 o 
   2   4  10      841.33      812.08     33.66 o 
   3   4  10       43.29       51.55     17.17 o 
   4   4  10       79.71       85.60     10.80 o 
   5   4  10       41.38       43.83      7.55 o 
   6   4  10      796.42      739.36     20.56 o 
   7   4  10       37.26       25.62     16.43 o 
   8   4  10        6.72        7.66      3.61 o 
   9   4  10        9.73       11.55      5.06 o 
  10   4  10        0.11        2.01      3.75 o 
 -10   5  10      306.50      304.69     16.03 o 
  -9   5  10      258.28      246.75     13.48 o 
  -8   5  10      330.40      306.51     15.30 o 
  -7   5  10       81.10       87.31      6.11 o 
  -6   5  10      134.19      143.62     12.70 o 
  -5   5  10       27.21       29.63     16.98 o 
  -4   5  10       16.00       14.19      7.70 o 
  -3   5  10      343.33      383.35     15.92 o 
  -2   5  10      927.51      994.81     27.48 o 
  -1   5  10      104.44      107.71      7.27 o 
   0   5  10       19.31       20.39     10.27 o 
   1   5  10      568.68      555.03     19.44 o 
   2   5  10      887.36      888.23     24.50 o 
   3   5  10        2.32        3.54      3.74 o 
   4   5  10        7.53       11.84      7.19 o 
   5   5  10      292.26      294.48     14.82 o 
   6   5  10       68.54       66.69      8.88 o 
   7   5  10        0.65        2.35      5.04 o 
  -6   6  10      123.10      130.18     13.48 o 
  -5   6  10       26.92       19.32      9.02 o 
  -4   6  10      169.10      172.59     17.11 o 
  -3   6  10      245.70      232.80     17.50 o 
  -2   6  10       44.59       38.78     23.49 o 
  -1   6  10       67.19       62.89      8.04 o 
   0   6  10      832.34      894.69     51.77 o 
   1   6  10       11.99       11.61      7.36 o 
   2   6  10      347.58      327.78     22.59 o 
   3   6  10       40.41       37.57     20.77 o 
 -15   0  11      117.50      130.84     12.83 o 
 -13   0  11      779.83      701.31     27.93 o 
 -11   0  11     2745.84     2663.91    108.55 o 
  -9   0  11     1268.93     1325.05     89.82 o 
  -7   0  11      508.84      467.36     26.63 o 
  -5   0  11        0.24        1.32      1.06 o 
  -3   0  11     2233.53     2157.85     21.48 o 
  -1   0  11       17.68       18.70      1.52 o 
   1   0  11     1250.99     1413.68     15.28 o 
   3   0  11      114.67      128.62      5.19 o 
   5   0  11      343.19      303.59     13.03 o 
   7   0  11     1654.82     1755.33     45.71 o 
   9   0  11      269.95      278.43     11.72 o 
  11   0  11      400.36      420.82     11.60 o 
  13   0  11       24.50       16.42      8.63 o 
 -15   1  11       51.60       44.31      7.18 o 
 -14   1  11       42.33       38.04      4.84 o 
 -13   1  11       24.62       20.90      4.95 o 
 -12   1  11      214.58      220.17      9.61 o 
 -11   1  11        2.09        2.15      0.91 o 
 -10   1  11       35.67       32.54      2.97 o 
  -9   1  11     2843.86     2801.39     78.15 o 
  -8   1  11     1303.26     1230.73     32.61 o 
  -7   1  11        5.34        4.25      1.43 o 
  -6   1  11      418.41      401.91      5.38 o 
  -5   1  11     2319.60     2217.09     31.53 o 
  -4   1  11      695.48      638.32      8.64 o 
  -3   1  11      355.35      387.51      5.04 o 
  -2   1  11     1164.00     1131.95     14.11 o 
  -1   1  11       46.36       62.95      2.05 o 
   0   1  11       30.81       31.11      1.44 o 
   1   1  11      460.67      487.23      6.25 o 
   2   1  11      286.27      264.41      7.98 o 
   3   1  11      361.96      346.04      5.62 o 
   4   1  11        2.73        5.10      1.44 o 
   5   1  11        5.08        3.79      1.29 o 
   6   1  11      554.92      578.13      9.66 o 
   7   1  11      951.49      937.59     19.22 o 
   8   1  11        0.08        0.50      1.23 o 
   9   1  11      863.45      843.37     23.37 o 
  10   1  11      501.79      502.01      9.39 o 
  11   1  11      812.75      801.88     11.61 o 
  12   1  11      122.46      121.82      6.46 o 
 -15   2  11       23.10       25.52     13.66 o 
 -14   2  11       83.96      100.58      8.65 o 
 -13   2  11        2.28        1.94      1.37 o 
 -12   2  11        6.86        3.65      3.47 o 
 -11   2  11     1245.22     1107.90    113.18 o 
 -10   2  11     1162.95     1187.34     25.86 o 
  -9   2  11        7.31        8.75      3.13 o 
  -8   2  11        7.66        6.01      1.89 o 
  -7   2  11     1546.27     1545.28     23.75 o 
  -6   2  11     1668.70     1735.36     28.70 o 
  -5   2  11      329.28      325.76     10.63 o 
  -4   2  11      376.84      370.44      5.79 o 
  -3   2  11        0.22        1.39      0.63 o 
  -2   2  11       32.69       36.71      2.83 o 
  -1   2  11       80.43       69.49      4.10 o 
   0   2  11       76.18       87.24      3.24 o 
   1   2  11        2.29        2.41      0.78 o 
   2   2  11      601.45      621.17     10.28 o 
   3   2  11       68.74       66.98      2.26 o 
   4   2  11      526.24      520.93     11.32 o 
   5   2  11       40.44       38.59      2.63 o 
   6   2  11      125.32      119.21      4.57 o 
   7   2  11       62.81       57.22      3.00 o 
   8   2  11     1262.02     1296.40     24.60 o 
   9   2  11       19.29       14.94      4.89 o 
  10   2  11       35.93       29.80      3.70 o 
  11   2  11        5.44        4.36      1.84 o 
  12   2  11      210.44      202.34      8.50 o 
 -14   3  11        1.03        1.48      3.87 o 
 -13   3  11        2.30        5.02      2.99 o 
 -12   3  11      347.76      358.28     14.19 o 
 -11   3  11       75.17       69.73      7.32 o 
 -10   3  11     1181.52     1146.78     58.20 o 
  -9   3  11      158.93      149.25      5.89 o 
  -8   3  11      565.55      581.53     12.02 o 
  -7   3  11        0.13        0.70      0.62 o 
  -6   3  11      745.93      768.05     19.70 o 
  -5   3  11      268.08      251.31      8.69 o 
  -4   3  11     1333.39     1413.17     39.65 o 
  -3   3  11       45.33       48.05      5.14 o 
  -2   3  11      340.97      343.17     21.93 o 
  -1   3  11      214.65      208.84      7.83 o 
   0   3  11      332.58      357.70     13.04 o 
   1   3  11        5.08        7.72      2.87 o 
   2   3  11      153.27      138.68      8.63 o 
   3   3  11     1661.32     1540.78    224.58 o 
   4   3  11     2300.22     2395.48     55.77 o 
   5   3  11       27.51       23.80      2.13 o 
   6   3  11     1402.17     1391.90     64.28 o 
   7   3  11        0.00        2.27      1.55 o 
   8   3  11       10.64       12.36      3.26 o 
   9   3  11       86.87       77.01      6.08 o 
  10   3  11      331.92      347.70     13.34 o 
  11   3  11        1.93        1.36      2.35 o 
 -12   4  11        1.44        1.99      3.32 o 
 -11   4  11       81.98       78.75      9.20 o 
 -10   4  11      182.11      184.67      9.27 o 
  -9   4  11      732.84      706.24     25.23 o 
  -8   4  11      118.09      108.18      6.14 o 
  -7   4  11      578.67      564.10     17.24 o 
  -6   4  11       63.02       66.67      4.95 o 
  -5   4  11        3.05        1.43      1.11 o 
  -4   4  11        1.43        0.74      0.76 o 
  -3   4  11        3.19        6.90      4.04 o 
  -2   4  11        9.16        8.94      6.14 o 
  -1   4  11      104.33      106.30      9.14 o 
   0   4  11       10.82       19.73     10.01 o 
   1   4  11      337.56      333.68     15.84 o 
   2   4  11       55.44       55.92      8.95 o 
   3   4  11       38.79       43.25     14.43 o 
   4   4  11      100.27       82.56     11.17 o 
   5   4  11       35.49       39.49     17.21 o 
   6   4  11        0.03        0.80      3.29 o 
   7   4  11       71.13       67.77      8.81 o 
   8   4  11      943.69     1021.44     53.59 o 
   9   4  11       17.42       31.32     18.46 o 
  -9   5  11      275.87      253.78     37.59 o 
  -8   5  11       14.57       11.72      6.47 o 
  -7   5  11        8.28        7.38      3.61 o 
  -6   5  11       49.26       49.11     21.31 o 
  -5   5  11     1778.04     1859.46     41.18 o 
  -4   5  11       80.95       73.92      8.20 o 
  -3   5  11        2.99        1.75      3.59 o 
  -2   5  11      100.45       92.05     12.32 o 
  -1   5  11      366.20      365.46     15.65 o 
   0   5  11       54.05       59.36     10.79 o 
   1   5  11       42.93       38.86     16.02 o 
   2   5  11       76.78       73.59      9.25 o 
   3   5  11       19.82       27.69      7.82 o 
   4   5  11        0.91        1.81      3.61 o 
   5   5  11      191.36      216.20     15.93 o 
   6   5  11       84.53       82.01      9.16 o 
   7   5  11      136.55      137.96     12.26 o 
  -4   6  11       14.88       11.25      7.02 o 
  -3   6  11      287.96      313.44     23.33 o 
  -2   6  11      106.36      108.50     13.23 o 
  -1   6  11        0.07       -1.09      5.00 o 
   0   6  11        5.01        1.37      4.87 o 
   1   6  11       82.50       96.47      9.69 o 
 -14   0  12      580.64      574.13     31.31 o 
 -12   0  12      234.39      204.13     12.73 o 
 -10   0  12     1544.81     1603.13     69.19 o 
  -8   0  12      575.85      516.94     50.21 o 
  -6   0  12     1020.63      996.17     19.25 o 
  -4   0  12        1.03        1.53      0.74 o 
  -2   0  12     1615.32     1757.98     20.45 o 
   0   0  12       23.18       27.76      2.16 o 
   2   0  12     2597.36     2779.00     41.13 o 
   4   0  12      414.83      422.04     17.83 o 
   6   0  12        6.06        4.70      2.36 o 
   8   0  12        1.17        3.03      4.99 o 
  10   0  12      360.78      361.83     10.54 o 
  12   0  12        0.27        1.72      1.42 o 
 -15   1  12      280.31      259.29     14.34 o 
 -14   1  12      261.70      255.50     13.02 o 
 -13   1  12      249.48      229.30      7.96 o 
 -12   1  12      269.22      279.98      8.27 o 
 -11   1  12      361.68      318.20      8.91 o 
 -10   1  12        8.29        7.22      2.85 o 
  -9   1  12       70.92       62.89      4.10 o 
  -8   1  12      612.20      578.83     11.03 o 
  -7   1  12       14.44       12.46      1.64 o 
  -6   1  12      652.79      680.68     10.17 o 
  -5   1  12      119.88      114.41      4.11 o 
  -4   1  12      290.64      263.61      6.94 o 
  -3   1  12      128.17      131.91      3.98 o 
  -2   1  12      308.92      277.18      7.59 o 
  -1   1  12       54.17       33.55      1.18 o 
   0   1  12     1264.32     1314.77     18.08 o 
   1   1  12      105.16      105.34      3.24 o 
   2   1  12     1079.31     1089.29     15.56 o 
   3   1  12       53.53       42.31      1.79 o 
   4   1  12     1008.83     1076.86     15.59 o 
   5   1  12        2.18        1.89      0.78 o 
   6   1  12     1135.13     1145.22     22.83 o 
   7   1  12      127.04      131.73      5.12 o 
   8   1  12      265.67      270.76      7.02 o 
   9   1  12        6.68        6.22      1.92 o 
  10   1  12      213.11      196.10      4.94 o 
  11   1  12        5.47        6.20      2.10 o 
  12   1  12       47.54       45.31      3.58 o 
 -14   2  12      410.51      445.98     27.21 o 
 -13   2  12      659.52      747.41     42.05 o 
 -12   2  12        1.20        0.70      1.46 o 
 -11   2  12      275.29      267.42     14.91 o 
 -10   2  12        4.62        5.62      2.55 o 
  -9   2  12       73.63       75.23      3.68 o 
  -8   2  12       95.19       98.65      3.50 o 
  -7   2  12        2.32        3.57      1.78 o 
  -6   2  12      519.13      500.45     16.33 o 
  -5   2  12      760.93      791.91     12.50 o 
  -4   2  12        2.28        3.05      0.98 o 
  -3   2  12      794.49      870.29     13.65 o 
  -2   2  12        1.30        0.45      1.46 o 
  -1   2  12      689.96      719.97     17.49 o 
   0   2  12        3.32        1.69      0.71 o 
   1   2  12     2333.90     2413.00     37.25 o 
   2   2  12     1391.99     1489.15     24.49 o 
   3   2  12      197.22      205.49      6.80 o 
   4   2  12      486.12      507.95     10.19 o 
   5   2  12     1309.06     1326.27     25.89 o 
   6   2  12       47.51       42.91      2.99 o 
   7   2  12       58.26       57.91      3.89 o 
   8   2  12      103.65      112.79      5.14 o 
   9   2  12        7.40        7.41      2.46 o 
  10   2  12       91.61       85.02      5.32 o 
  11   2  12        7.92        7.97      2.74 o 
 -13   3  12       23.41       28.56     16.72 o 
 -12   3  12        3.39        3.89      2.74 o 
 -11   3  12      573.08      601.79     16.98 o 
 -10   3  12        0.63        1.91      1.07 o 
  -9   3  12      861.85      890.01     19.20 o 
  -8   3  12        4.86        5.10      1.84 o 
  -7   3  12      683.09      635.98     15.24 o 
  -6   3  12      158.10      158.30      6.00 o 
  -5   3  12        3.63        5.24      1.57 o 
  -4   3  12       28.70       26.24      1.70 o 
  -3   3  12      253.81      245.34     11.68 o 
  -2   3  12       45.41       35.63      9.88 o 
  -1   3  12     1147.65     1169.13     24.52 o 
   0   3  12      380.92      382.82      9.68 o 
   1   3  12       56.09       54.96      3.44 o 
   2   3  12     1153.87     1178.75     25.48 o 
   3   3  12      882.54      922.38     21.44 o 
   4   3  12       62.85       54.37      4.16 o 
   5   3  12      110.54      114.21      6.17 o 
   6   3  12      110.51       98.30      5.53 o 
   7   3  12        0.22        2.03      2.03 o 
   8   3  12       15.36       13.06      4.59 o 
   9   3  12       80.03       77.22      5.58 o 
  10   3  12      135.10      128.92      6.73 o 
 -11   4  12      157.59      159.10     14.18 o 
 -10   4  12      322.39      338.13     20.50 o 
  -9   4  12      326.61      252.83     38.99 o 
  -8   4  12      132.53      128.31      7.34 o 
  -7   4  12      116.85      103.71      7.96 o 
  -6   4  12      210.82      202.73     10.38 o 
  -5   4  12       43.35       38.58      6.91 o 
  -4   4  12       36.31       45.20      8.53 o 
  -3   4  12       58.46       56.41      7.14 o 
  -2   4  12      156.86      155.89     11.89 o 
  -1   4  12      340.77      332.62     19.16 o 
   0   4  12       42.92       46.74     17.95 o 
   1   4  12      440.57      443.07     26.12 o 
   2   4  12      226.37      217.99     13.62 o 
   3   4  12      250.25      247.69     16.67 o 
   4   4  12      108.61       96.66     12.66 o 
   5   4  12      561.59      612.65     21.55 o 
   6   4  12      683.65      682.88     38.32 o 
   7   4  12        1.07        1.45      2.33 o 
   8   4  12       13.63       10.55      4.00 o 
  -9   5  12        3.81        5.70      5.96 o 
  -8   5  12      220.38      226.44     13.30 o 
  -7   5  12        0.05        1.87      3.39 o 
  -6   5  12      220.48      192.24     16.99 o 
  -5   5  12      210.79      172.18     13.13 o 
  -4   5  12      114.37      106.63     10.62 o 
  -3   5  12        5.41        6.96      5.84 o 
  -2   5  12       13.35       14.77      6.44 o 
  -1   5  12       32.60       23.88     13.41 o 
   0   5  12      654.60      724.50     23.28 o 
   1   5  12        7.51        8.06      4.69 o 
   2   5  12       70.16       69.88     15.16 o 
   3   5  12       35.98       30.44     15.99 o 
   4   5  12      137.30      154.82     15.50 o 
   5   5  12      241.22      252.17     18.79 o 
 -15   0  13      299.67      409.05     24.78 o 
 -13   0  13       19.01       13.79     16.04 o 
 -11   0  13       33.96       30.32     24.62 o 
  -9   0  13      308.32      325.07     14.36 o 
  -7   0  13      318.93      307.97     12.96 o 
  -5   0  13     2349.05     2331.59     40.98 o 
  -3   0  13      441.99      476.22      8.71 o 
  -1   0  13     2941.30     3093.70     50.58 o 
   1   0  13      188.77      193.39      6.86 o 
   3   0  13        9.56        7.71      3.00 o 
   5   0  13      366.74      370.81     11.82 o 
   7   0  13       44.11       39.43      8.48 o 
   9   0  13      684.06      701.55     17.45 o 
  11   0  13      434.80      448.55     21.35 o 
 -14   1  13       99.05      110.87     11.76 o 
 -13   1  13       33.84       32.90      3.69 o 
 -12   1  13      203.26      199.71      7.28 o 
 -11   1  13      459.92      431.52     10.41 o 
 -10   1  13        0.14        0.85      1.29 o 
  -9   1  13      344.04      350.36      9.52 o 
  -8   1  13       79.05       79.95      3.24 o 
  -7   1  13     3195.15     3343.65     42.13 o 
  -6   1  13      960.82      956.11     14.91 o 
  -5   1  13      415.26      402.80     13.13 o 
  -4   1  13        1.74        1.75      0.91 o 
  -3   1  13     1396.39     1391.03     21.09 o 
  -2   1  13        0.05        0.84      0.93 o 
  -1   1  13      207.96      212.66      5.95 o 
   0   1  13      318.08      346.67      9.27 o 
   1   1  13      720.23      711.33     11.14 o 
   2   1  13      114.21      124.95      4.22 o 
   3   1  13      613.05      645.04     10.10 o 
   4   1  13        0.24        1.06      0.75 o 
   5   1  13       44.89       40.90      2.55 o 
   6   1  13        4.37        7.22      1.99 o 
   7   1  13       76.66       71.19      4.93 o 
   8   1  13       10.08       11.87      4.09 o 
   9   1  13        1.38        3.39      1.29 o 
  10   1  13        2.99        2.72      1.21 o 
  11   1  13      176.73      185.75      7.43 o 
 -14   2  13        0.04        1.49      2.31 o 
 -13   2  13       26.86       31.92     16.56 o 
 -12   2  13      247.94      223.53      9.94 o 
 -11   2  13       49.11       46.53      5.44 o 
 -10   2  13      285.88      302.11      7.84 o 
  -9   2  13        2.75        3.97      1.93 o 
  -8   2  13       14.86       15.63      2.94 o 
  -7   2  13      153.87      152.58      5.87 o 
  -6   2  13      896.11      919.82     22.09 o 
  -5   2  13      523.31      549.91     10.06 o 
  -4   2  13       83.92       70.50      2.87 o 
  -3   2  13      685.31      697.38     14.48 o 
  -2   2  13      940.12      956.69     19.59 o 
  -1   2  13       17.27       19.10      5.24 o 
   0   2  13      314.95      325.90     10.65 o 
   1   2  13     1039.86     1089.80     17.54 o 
   2   2  13        1.88        3.68      1.10 o 
   3   2  13       87.00       85.03      3.87 o 
   4   2  13      337.01      337.38      9.41 o 
   5   2  13     1261.96     1282.20     26.42 o 
   6   2  13     1448.10     1520.11     32.33 o 
   7   2  13       28.74       29.09      4.95 o 
   8   2  13        0.15        1.76      1.50 o 
   9   2  13      291.22      275.42     10.65 o 
  10   2  13      804.53      792.74     33.07 o 
 -13   3  13       22.76       18.89      8.87 o 
 -12   3  13       18.68       21.59      9.89 o 
 -11   3  13       38.10       34.71      5.44 o 
 -10   3  13        4.13        2.79      1.28 o 
  -9   3  13       38.82       36.56      3.45 o 
  -8   3  13        0.14        1.92      1.16 o 
  -7   3  13      181.92      173.85      8.71 o 
  -6   3  13      373.37      370.96     10.39 o 
  -5   3  13        3.60        3.85      1.58 o 
  -4   3  13     1464.24     1598.76     39.99 o 
  -3   3  13      232.14      239.30     11.21 o 
  -2   3  13      258.17      238.50     10.53 o 
  -1   3  13      655.81      644.99     21.51 o 
   0   3  13      521.02      544.23     16.30 o 
   1   3  13       22.20       21.76      2.56 o 
   2   3  13      457.94      477.34     11.48 o 
   3   3  13       30.91       33.56      3.92 o 
   4   3  13       32.58       33.40      3.76 o 
   5   3  13        9.86       14.71      4.23 o 
   6   3  13       72.99       62.42      4.15 o 
   7   3  13        1.37        1.62      1.35 o 
   8   3  13      530.22      563.46     19.80 o 
   9   3  13       49.84       41.37      4.57 o 
 -11   4  13        8.31       10.24     14.35 o 
 -10   4  13       30.67       27.35     11.40 o 
  -9   4  13       81.03       80.66      7.48 o 
  -8   4  13      582.68      603.75     14.88 o 
  -7   4  13        2.00        4.80      2.54 o 
  -6   4  13      414.97      452.10     12.88 o 
  -5   4  13      670.34      711.66     17.57 o 
  -4   4  13      120.69      133.26     11.57 o 
  -3   4  13      239.34      206.65     11.13 o 
  -2   4  13     1004.84     1114.41     56.67 o 
  -1   4  13      551.15      563.32     17.88 o 
   0   4  13       23.78       28.44     12.79 o 
   1   4  13       60.57       58.80      6.86 o 
   2   4  13      768.56      755.73     24.84 o 
   3   4  13       85.14       85.01     12.14 o 
   4   4  13       83.81      102.69     10.51 o 
   5   4  13       56.96       61.08      4.62 o 
   6   4  13      262.49      232.23     10.83 o 
   7   4  13        1.21        1.20      1.42 o 
  -8   5  13        2.38        3.26      3.16 o 
  -7   5  13     1095.64     1098.88     73.99 o 
  -6   5  13      396.63      395.18     25.87 o 
  -5   5  13        5.02        5.42      2.66 o 
  -4   5  13       66.54       64.66     12.07 o 
  -3   5  13      921.46      947.59     52.94 o 
  -2   5  13        0.01        0.72      4.69 o 
  -1   5  13      168.94      170.63     17.06 o 
   0   5  13       74.44       79.78     10.90 o 
   1   5  13      208.24      221.06     21.16 o 
   2   5  13      262.66      254.84     18.44 o 
   3   5  13      138.98      139.09     13.96 o 
   4   5  13      211.06      212.13     16.63 o 
 -14   0  14        1.99        0.88      1.73 o 
 -12   0  14      529.65      620.65     26.14 o 
 -10   0  14      270.82      261.84     11.65 o 
  -8   0  14     7227.40     7392.71     82.93 o 
  -6   0  14      102.17       99.29      5.06 o 
  -4   0  14     1250.43     1260.94     20.06 o 
  -2   0  14       56.02       61.25      3.10 o 
   0   0  14     2687.83     2673.76     77.00 o 
   2   0  14     2002.81     2147.34     38.68 o 
   4   0  14     2084.38     2243.47     64.52 o 
   6   0  14       65.86       72.19      4.89 o 
   8   0  14       10.01       12.54      5.56 o 
  10   0  14      626.08      664.08     30.60 o 
 -14   1  14      366.65      409.49     25.42 o 
 -13   1  14      531.56      503.25     30.54 o 
 -12   1  14       75.26       62.23      9.22 o 
 -11   1  14      135.37      140.67     14.42 o 
 -10   1  14     2141.12     2217.45     29.99 o 
  -9   1  14      317.24      308.25     10.60 o 
  -8   1  14       62.65       58.71      3.84 o 
  -7   1  14      318.11      322.14      8.59 o 
  -6   1  14      149.89      143.23      5.72 o 
  -5   1  14      122.64      109.75      5.38 o 
  -4   1  14        8.42        8.74      1.90 o 
  -3   1  14       42.43       45.05      1.72 o 
  -2   1  14       46.46       56.92      2.39 o 
  -1   1  14      148.24      137.25      4.07 o 
   0   1  14        0.89        1.49      0.89 o 
   1   1  14      108.96      112.66      3.73 o 
   2   1  14      295.57      284.31      5.50 o 
   3   1  14        2.73        3.47      1.52 o 
   4   1  14      462.34      489.00     10.52 o 
   5   1  14      387.79      407.60      9.00 o 
   6   1  14       50.10       49.46      3.25 o 
   7   1  14       68.44       58.97      3.67 o 
   8   1  14      941.64     1002.86     15.71 o 
   9   1  14       37.37       43.31      3.44 o 
  10   1  14      152.13      140.64      8.30 o 
 -13   2  14        7.05        5.87      5.16 o 
 -12   2  14      150.95      156.84     14.83 o 
 -11   2  14      789.90      806.57     22.53 o 
 -10   2  14        1.42        1.65      1.26 o 
  -9   2  14     2209.84     2234.55     53.90 o 
  -8   2  14        4.18        3.07      2.05 o 
  -7   2  14      115.58      104.66      5.06 o 
  -6   2  14       90.11       95.49      5.21 o 
  -5   2  14      459.02      455.49     11.36 o 
  -4   2  14        9.86       11.89      3.09 o 
  -3   2  14       13.11       14.84      4.14 o 
  -2   2  14       91.00       82.83      5.28 o 
  -1   2  14       20.19       21.30      6.16 o 
   0   2  14      146.83      163.89      6.80 o 
   1   2  14       99.79       97.77      4.04 o 
   2   2  14      554.32      550.29     12.25 o 
   3   2  14      578.42      592.62     13.68 o 
   4   2  14      168.23      161.82      6.93 o 
   5   2  14        3.01        3.81      1.68 o 
   6   2  14      564.51      560.86     10.15 o 
   7   2  14      462.34      481.09      9.44 o 
   8   2  14       15.36       12.23      5.45 o 
   9   2  14       18.88       14.44      5.03 o 
 -12   3  14       44.59       46.41      5.59 o 
 -11   3  14      201.61      181.94     15.80 o 
 -10   3  14       82.31       80.59      8.54 o 
  -9   3  14      300.73      298.04      7.20 o 
  -8   3  14      358.36      333.72     11.63 o 
  -7   3  14      136.39      146.62      9.38 o 
  -6   3  14       64.27       65.71      5.93 o 
  -5   3  14      153.72      134.25      8.19 o 
  -4   3  14      167.88      148.58      8.78 o 
  -3   3  14       40.28       37.54      7.50 o 
  -2   3  14        0.00        1.16      3.31 o 
  -1   3  14      459.83      444.28     13.23 o 
   0   3  14        0.14        0.89      1.61 o 
   1   3  14     1204.19     1213.80     32.13 o 
   2   3  14       10.49        9.36      2.80 o 
   3   3  14      488.58      513.54     13.01 o 
   4   3  14      272.19      278.20      6.88 o 
   5   3  14       84.73       93.91      5.52 o 
   6   3  14      128.26      111.19      5.77 o 
   7   3  14      333.81      352.97     13.60 o 
   8   3  14        6.81        5.76      2.00 o 
 -10   4  14        0.02        2.26      2.78 o 
  -9   4  14     2183.10     2160.60     53.01 o 
  -8   4  14      195.93      209.63     12.06 o 
  -7   4  14        1.22        2.75      2.20 o 
  -6   4  14        0.28        0.82      2.05 o 
  -5   4  14      420.70      425.23     12.78 o 
  -4   4  14      104.97       90.85      7.68 o 
  -3   4  14        7.63        8.97      4.70 o 
  -2   4  14       94.54       89.04      7.62 o 
  -1   4  14       69.83       72.47      7.41 o 
   0   4  14       74.69       66.24      6.59 o 
   1   4  14        9.18       12.99      5.57 o 
   2   4  14      172.64      170.19     10.50 o 
   3   4  14      219.69      225.82     10.56 o 
   4   4  14      504.96      458.17     34.04 o 
   5   4  14      145.08      141.95     13.02 o 
   6   4  14      227.02      261.20     14.91 o 
  -6   5  14      159.43      173.11     10.85 o 
  -5   5  14      172.36      176.69     15.74 o 
  -4   5  14       14.31       11.12      7.58 o 
  -3   5  14        6.53        6.62      4.17 o 
  -2   5  14      127.84      127.77     13.39 o 
  -1   5  14       20.41       16.61      9.96 o 
   0   5  14       18.96       23.12     13.44 o 
   1   5  14      185.02      166.51     17.78 o 
   2   5  14      183.20      166.67     13.61 o 
 -13   0  15       38.59       34.40      7.81 o 
 -11   0  15        0.73       -1.65      5.00 o 
  -9   0  15      319.72      331.14     18.94 o 
  -7   0  15      712.13      777.08     25.16 o 
  -5   0  15     2573.30     2673.32     46.12 o 
  -3   0  15     1916.32     1930.61     49.48 o 
  -1   0  15     3442.40     3536.66     53.22 o 
   1   0  15      251.52      250.12      9.51 o 
   3   0  15     1528.74     1561.53     50.22 o 
   5   0  15      353.19      348.90     12.33 o 
   7   0  15      102.91      101.49      7.31 o 
   9   0  15      148.47      151.99     11.02 o 
 -13   1  15      477.06      504.75     30.26 o 
 -12   1  15       12.78       15.15      8.08 o 
 -11   1  15       25.69       19.10     11.75 o 
 -10   1  15        0.54        0.22      1.79 o 
  -9   1  15      291.95      282.85      9.04 o 
  -8   1  15      466.30      461.03     12.96 o 
  -7   1  15        4.44        5.03      1.99 o 
  -6   1  15      228.77      209.77      6.38 o 
  -5   1  15      355.16      352.84      8.86 o 
  -4   1  15       35.60       30.12      2.20 o 
  -3   1  15      566.67      622.72     14.53 o 
  -2   1  15      897.50      865.37     19.38 o 
  -1   1  15      347.13      305.99     10.56 o 
   0   1  15        0.58        1.09      0.71 o 
   1   1  15      129.06      123.25      3.86 o 
   2   1  15      898.28      906.11     16.87 o 
   3   1  15      243.82      235.71      6.61 o 
   4   1  15       47.60       45.32      2.58 o 
   5   1  15       16.00       18.24      4.70 o 
   6   1  15        0.11        0.51      1.76 o 
   7   1  15        0.02        0.71      1.57 o 
   8   1  15      205.42      199.94      9.46 o 
   9   1  15      249.35      237.60     10.48 o 
 -12   2  15      341.87      348.30     26.26 o 
 -11   2  15        1.54        1.85      3.97 o 
 -10   2  15      165.90      155.77     11.71 o 
  -9   2  15       66.01       66.70      5.70 o 
  -8   2  15        0.04        1.42      1.66 o 
  -7   2  15       60.97       66.96      4.05 o 
  -6   2  15       25.78       26.86      4.09 o 
  -5   2  15       21.43       23.21      3.53 o 
  -4   2  15      679.73      660.91     17.63 o 
  -3   2  15       45.90       43.86      4.43 o 
  -2   2  15        2.15        3.01      1.52 o 
  -1   2  15      585.91      585.97     15.96 o 
   0   2  15      713.49      731.84     18.21 o 
   1   2  15       90.33       86.58      5.02 o 
   2   2  15       13.43       12.98      3.86 o 
   3   2  15        5.30        6.29      2.64 o 
   4   2  15       12.38       10.59      3.08 o 
   5   2  15        0.00        0.85      1.32 o 
   6   2  15      226.11      205.79      6.69 o 
   7   2  15        0.71        3.07      3.22 o 
   8   2  15      252.42      239.83      8.98 o 
 -11   3  15      163.82      151.26     18.01 o 
  -9   3  15        7.22        6.68      3.56 o 
  -8   3  15        5.98        7.11      2.73 o 
  -7   3  15       37.00       41.14      4.66 o 
  -6   3  15      540.10      542.58     17.85 o 
  -5   3  15      473.50      475.02     12.55 o 
  -4   3  15       78.71       83.56      6.49 o 
  -3   3  15      137.19      118.50      7.90 o 
  -2   3  15      399.04      476.62     16.26 o 
  -1   3  15       91.73       97.56      6.03 o 
   0   3  15       76.60       71.55      5.70 o 
   1   3  15       36.84       35.45      8.95 o 
   2   3  15      117.90      129.72      7.51 o 
   3   3  15      228.33      227.43      8.15 o 
   4   3  15      201.64      195.52      7.51 o 
   5   3  15        0.19        0.54      2.42 o 
   6   3  15        9.51        9.97      4.19 o 
   7   3  15        3.00        5.34      2.55 o 
  -9   4  15       44.70       42.97      5.70 o 
  -8   4  15        9.67        6.83      4.81 o 
  -7   4  15       69.30       78.74      5.43 o 
  -6   4  15       45.62       42.98      7.53 o 
  -5   4  15      150.12      137.08     10.89 o 
  -4   4  15      107.72      130.71      8.79 o 
  -3   4  15      317.39      320.90     11.56 o 
  -2   4  15        0.03        1.01      2.56 o 
  -1   4  15       84.96       91.80      7.36 o 
   0   4  15      380.21      408.29     14.36 o 
   1   4  15      118.25      128.37     11.85 o 
   2   4  15       94.69       90.20      8.60 o 
   3   4  15      222.73      220.77     14.68 o 
   4   4  15      461.20      415.94     32.54 o 
   5   4  15       99.94       78.98      8.30 o 
  -3   5  15       78.53       81.70      6.91 o 
  -2   5  15      223.95      229.37     13.58 o 
  -1   5  15      458.74      503.66     31.42 o 
 -12   0  16      273.96      281.45     25.92 o 
 -10   0  16     1066.34     1032.47     29.62 o 
  -8   0  16       60.15       77.33      7.21 o 
  -6   0  16     1567.27     1422.28    140.49 o 
  -4   0  16       50.34       38.94      3.41 o 
  -2   0  16       51.92       49.99      3.45 o 
   0   0  16       94.80       93.59      5.20 o 
   2   0  16      233.38      246.32      9.51 o 
   4   0  16        6.52        9.72      4.40 o 
   6   0  16        3.64        4.85      2.41 o 
   8   0  16     1241.23     1292.47     72.28 o 
 -12   1  16      187.30      213.18     14.83 o 
 -11   1  16       85.66       74.62      9.64 o 
 -10   1  16      338.47      346.78      9.69 o 
  -9   1  16     1353.30     1333.37     22.35 o 
  -8   1  16      166.63      171.98      8.84 o 
  -7   1  16       22.22       24.17      5.15 o 
  -6   1  16      100.17       94.79      4.65 o 
  -5   1  16      441.03      467.83     12.02 o 
  -4   1  16      435.83      429.11     10.16 o 
  -3   1  16      268.54      260.72      7.08 o 
  -2   1  16       62.22       60.85      3.19 o 
  -1   1  16       46.77       45.20      3.66 o 
   0   1  16        1.19        2.02      1.44 o 
   1   1  16       22.52       25.45      2.69 o 
   2   1  16      265.71      242.43      6.96 o 
   3   1  16       25.15       22.41      6.48 o 
   4   1  16      296.18      300.00      7.65 o 
   5   1  16       34.34       31.30      4.39 o 
   6   1  16     1874.42     2010.23     29.38 o 
   7   1  16      235.00      245.04      9.93 o 
   8   1  16       24.69       18.72      6.53 o 
 -11   2  16      237.41      222.31     16.78 o 
 -10   2  16      198.99      209.31     13.16 o 
  -9   2  16        3.32        2.62      2.09 o 
  -8   2  16       59.14       57.55      5.11 o 
  -7   2  16      682.27      658.86     34.40 o 
  -6   2  16      612.49      584.43     12.31 o 
  -5   2  16       82.02       72.67      4.85 o 
  -4   2  16       85.62       86.65      5.28 o 
  -3   2  16      175.76      177.89      9.69 o 
  -2   2  16        1.84        1.71      1.84 o 
  -1   2  16      170.80      165.93      7.86 o 
   0   2  16       41.67       44.66      3.94 o 
   1   2  16       33.56       33.27      5.26 o 
   2   2  16       40.92       36.46      7.93 o 
   3   2  16      188.12      183.23      7.00 o 
   4   2  16        0.03        2.40      2.01 o 
   5   2  16       43.21       48.26      5.31 o 
   6   2  16       69.17       71.73      6.36 o 
   7   2  16       40.45       45.42      4.81 o 
 -10   3  16       49.41       44.81     14.95 o 
  -9   3  16     1579.13     1588.44     43.15 o 
  -8   3  16        0.78        2.20      1.98 o 
  -7   3  16       93.45       80.25      6.18 o 
  -6   3  16        5.99        6.50      3.80 o 
  -5   3  16     1214.89     1299.04     39.89 o 
  -4   3  16       32.35       29.80     11.15 o 
  -3   3  16       38.33       34.49     12.31 o 
  -2   3  16        2.98        5.48      2.75 o 
  -1   3  16       88.75       92.48      6.62 o 
   0   3  16       86.84       86.32      6.39 o 
   1   3  16        9.18       10.19      4.16 o 
   2   3  16      509.67      532.81     13.46 o 
   3   3  16      221.94      211.33     10.56 o 
   4   3  16       33.18       28.10     11.37 o 
   5   3  16        2.85        5.04      1.96 o 
   6   3  16        1.06        2.46      3.35 o 
  -7   4  16      327.34      361.48     18.73 o 
  -6   4  16       96.09      102.83      8.98 o 
  -5   4  16        3.60        2.84      3.28 o 
  -4   4  16       28.38       15.46      8.62 o 
  -3   4  16      562.89      569.98     27.46 o 
  -2   4  16      158.28      136.21     12.25 o 
  -1   4  16       26.46       25.88      8.36 o 
   0   4  16       89.00       74.96      6.79 o 
   1   4  16      177.26      157.98     12.10 o 
   2   4  16       11.19       11.17      5.08 o 
   3   4  16      178.55      160.37     10.71 o 
 -11   0  17        8.78        6.33     10.66 o 
  -9   0  17      331.12      321.27     19.56 o 
  -7   0  17      688.56      690.19     21.60 o 
  -5   0  17     1563.85     1462.76     35.35 o 
  -3   0  17      232.09      225.55     11.00 o 
  -1   0  17      199.83      187.81      8.81 o 
   1   0  17      216.82      219.89      7.25 o 
   3   0  17        0.26        2.41      1.33 o 
   5   0  17      381.24      383.26     16.76 o 
   7   0  17        0.49        2.25      2.64 o 
 -11   1  17      281.02      277.56     17.83 o 
 -10   1  17        6.24        5.33      3.17 o 
  -9   1  17      105.81      103.57      6.13 o 
  -8   1  17      129.55      122.84      6.86 o 
  -7   1  17      319.57      309.37      8.76 o 
  -6   1  17        0.12        1.50      1.18 o 
  -5   1  17       61.74       53.83      4.06 o 
  -4   1  17       16.90       23.06      5.64 o 
  -3   1  17       37.46       33.56      3.37 o 
  -2   1  17       30.36       30.39      3.53 o 
  -1   1  17     1155.19     1142.74     33.91 o 
   0   1  17      491.51      485.91     10.17 o 
   1   1  17      427.47      442.37     10.54 o 
   2   1  17       22.19       19.77      7.09 o 
   3   1  17      959.74     1001.43     19.65 o 
   4   1  17      287.05      282.79     10.00 o 
   5   1  17        6.72        7.34      2.59 o 
   6   1  17      244.95      228.72      8.30 o 
   7   1  17       55.05       46.86      3.67 o 
 -10   2  17        6.79        5.91      8.02 o 
  -9   2  17       87.02       97.39      9.91 o 
  -8   2  17       41.00       35.62      3.84 o 
  -7   2  17      411.18      381.11     13.81 o 
  -6   2  17       25.66       23.26      4.81 o 
  -5   2  17       10.83       12.81      4.44 o 
  -4   2  17        8.16        8.31      2.89 o 
  -3   2  17      379.90      379.62     10.25 o 
  -2   2  17      759.69      812.73     17.51 o 
  -1   2  17       70.10       69.26      5.05 o 
   0   2  17      135.21      118.96      6.95 o 
   1   2  17      282.74      300.18      9.32 o 
   2   2  17      468.79      477.50     17.17 o 
   3   2  17       41.51       34.90      9.51 o 
   4   2  17     1104.11     1110.08     41.66 o 
   5   2  17        0.20        2.64      2.27 o 
   6   2  17       18.19       15.47      7.74 o 
  -9   3  17       32.16       31.43      8.89 o 
  -8   3  17     1266.05     1275.00     57.75 o 
  -7   3  17      172.23      163.82     11.95 o 
  -6   3  17        5.13        6.50      3.01 o 
  -5   3  17       67.18       55.95      6.95 o 
  -4   3  17       96.18      101.82      8.76 o 
  -3   3  17        7.03        7.02      3.31 o 
  -2   3  17      206.41      193.09      7.47 o 
  -1   3  17       91.42       87.30      6.51 o 
   0   3  17      401.98      449.64     18.71 o 
   1   3  17        4.36        3.63      2.43 o 
   2   3  17      189.93      194.20     10.39 o 
   3   3  17      228.68      201.34     12.88 o 
   4   3  17      300.58      308.87     14.62 o 
  -5   4  17        5.40        7.09      3.70 o 
  -4   4  17      188.67      199.36      8.91 o 
  -3   4  17       72.53       57.09      7.52 o 
  -2   4  17      131.04      130.89     10.05 o 
  -1   4  17      246.59      241.63     14.28 o 
   0   4  17      208.71      202.02     10.50 o 
 -10   0  18      190.08      201.58     16.38 o 
  -8   0  18     1574.96     1636.91     35.05 o 
  -6   0  18      132.71      140.58     10.31 o 
  -4   0  18      710.65      706.32     19.47 o 
  -2   0  18       64.02       77.59      6.56 o 
   0   0  18       73.73       76.75     24.94 o 
   2   0  18        4.03        6.79      3.73 o 
   4   0  18      120.58      111.89     11.17 o 
   6   0  18      413.25      422.59     42.81 o 
 -10   1  18      201.86      195.68     12.74 o 
  -9   1  18       30.97       22.99     10.32 o 
  -8   1  18      304.41      312.95     15.24 o 
  -7   1  18     1331.01     1292.61     55.87 o 
  -6   1  18      392.41      414.04     16.58 o 
  -5   1  18       78.68       80.83      6.27 o 
  -4   1  18      739.96      781.83     20.29 o 
  -3   1  18      565.63      584.89     14.62 o 
  -2   1  18      132.12      126.63      6.94 o 
  -1   1  18      261.71      251.39      8.00 o 
   0   1  18     1115.04     1110.50     37.73 o 
   1   1  18        2.40        1.25      1.57 o 
   2   1  18        9.23        8.24      3.75 o 
   3   1  18       60.01       61.21      4.91 o 
   4   1  18       14.78       13.01      5.35 o 
   5   1  18      382.10      379.69     16.41 o 
  -9   2  18      668.31      600.63     35.37 o 
  -8   2  18      107.05      101.92      9.97 o 
  -7   2  18       52.01       48.30      4.33 o 
  -6   2  18       10.01        8.47      3.83 o 
  -5   2  18      314.26      337.45     13.97 o 
  -4   2  18      168.67      164.34      7.75 o 
  -3   2  18      427.97      434.01     11.38 o 
  -2   2  18       68.69       79.64      5.50 o 
  -1   2  18      175.03      178.70      6.67 o 
   0   2  18       13.73       22.74      6.31 o 
   1   2  18       91.83      103.06      7.85 o 
   2   2  18        9.28        4.62      2.59 o 
   3   2  18       28.44       25.27      9.87 o 
   4   2  18      182.96      158.99      8.18 o 
  -7   3  18      611.35      666.66     31.41 o 
  -6   3  18        3.02        3.82      3.08 o 
  -5   3  18      283.35      299.28     16.09 o 
  -4   3  18        1.31        2.54      2.56 o 
  -3   3  18      549.32      572.58     27.66 o 
  -2   3  18      155.42      143.78      9.38 o 
  -1   3  18      480.37      480.47     21.49 o 
   0   3  18        0.40        1.73      1.64 o 
   1   3  18       98.22       94.50      7.07 o 
   2   3  18      196.91      196.36     10.03 o 
  -9   0  19      935.64      955.41     52.23 o 
  -7   0  19      194.33      168.34     15.47 o 
  -5   0  19       61.30       61.88     10.10 o 
  -3   0  19      110.58      109.01     13.09 o 
  -1   0  19      984.41      986.73     34.05 o 
   1   0  19       19.21       11.78      9.95 o 
   3   0  19     1032.81     1110.20     85.87 o 
  -9   1  19      113.37      120.55      7.50 o 
  -8   1  19      218.23      221.08     12.91 o 
  -7   1  19      705.46      749.12     35.52 o 
  -6   1  19      210.08      199.25      8.08 o 
  -5   1  19        2.37        2.30      1.68 o 
  -4   1  19      306.89      278.70     13.63 o 
  -3   1  19       91.37       90.52      8.43 o 
  -2   1  19       26.13       24.36      8.82 o 
  -1   1  19       84.63       80.61      7.41 o 
   0   1  19       42.21       40.53      5.64 o 
   1   1  19      245.39      259.96     13.28 o 
   2   1  19       59.67       45.44      5.23 o 
   3   1  19        0.21        1.19      1.58 o 
   4   1  19      611.57      628.25     29.77 o 
  -7   2  19        9.87        5.86      5.13 o 
  -6   2  19        8.80        5.27      3.50 o 
  -5   2  19       67.94       58.08      4.51 o 
  -4   2  19       57.15       63.18      4.90 o 
  -3   2  19       45.21       41.15      4.40 o 
  -2   2  19       21.28       16.94      7.63 o 
  -1   2  19       22.46       21.07      8.55 o 
   0   2  19       43.13       43.85      4.46 o 
   1   2  19       35.06       35.03      3.85 o 
   2   2  19       33.90       40.85      4.87 o 
  -6   0  20      159.72      165.89     16.71 o 
  -4   0  20      167.57      171.94     25.64 o 
  -2   0  20      149.26      144.61     18.47 o 
   0   0  20     1338.83     1400.05    108.52 o 
   2   0  20        0.07        1.09      2.95 o 
  -6   1  20       51.67       41.50      5.86 o 
  -5   1  20      108.16       96.52      6.76 o 
  -4   1  20      147.88      121.19      9.48 o 
  -3   1  20      209.58      216.24     14.47 o 
  -2   1  20      196.88      215.16     18.19 o 
  -1   1  20      229.69      234.37     16.57 o 
   0   1  20       15.64       20.77     10.90 o 
   1   1  20        7.36        9.16      5.03 o 
  -3   2  20      266.88      268.16     14.63 o 
                                                 
